# Supplementary material for: Comprehensive Metabolomics Identified the Prominent Role of Glycerophospholipid Metabolism in Coronary Artery Disease Progression
Source: Front Mol Biosci. 2021 Apr 14;8:632950. doi: 10.3389/fmolb.2021.632950 (PMC8080796; doi:10.3389/fmolb.2021.632950)
Supplement: Supplementary file 2 [file datasheet2.xlsx]

## Sheet: Table Legends
Table Legends	Annotation
Table S1	The ionization modes and ion pairs of the metabolites
Table S2	The ionization modes and ion pairs of the lipid species
Table S3	Widely-targeted metabolomic and lipidomic dataset of discovery cohort after batch effect correction (QC-RLSC)
Table S4	Description of plasma modules and their associations with major CAD risk factors in 942 CAD patients
Table S5	Description of plasma modules and their associations with severity indicators in 942 CAD patients
Table S6	Associations of metabolites and lipid species with SYNTAX score (P<0.05)
Table S7	Associations of metabolites and lipid species with SYNTAX score Ⅱ(FDR<0.05)
Table S8	Associations of metabolites and lipid species with cTnI (FDR<0.05)
Table S9	Associations of metabolites and lipid species with hs-CRP (FDR<0.05)
Table S10	Disturbed metabolic pathways in CAD patients
Table S11	Baseline Characteristics of validation cohort

## Sheet: Table S1
Table S1 The ionization modes and ion pairs of the metabolites
Compounds	Class	Ionization mode	Rt (min)	Q1	Q3	Ionization
Sarcosine	Amino acid	Positive	0.75	90	72	[M+H]+
L-Serine	Amino acid	Negative	0.75	104	73.7	[M-H]-
D-Serine	Amino acid	Positive	0.75	106	60	[M+H]+
D-Pyrrolidine-2-carboxylic acid	Amino acid	Negative	0.79	114	86	[M-H]-
L-Proline	Amino acid	Negative	0.79	114.1	86	[M-H]-
D-Norvaline	Amino acid	Positive	0.85	118	72	[M+H]+
L-Threonine	Amino acid	Negative	0.75	118	73.9	[M-H]-
L-Valine	Amino acid	Positive	0.81	118.1	72.1	[M+H]+
L-Pyroglutamic Acid	Amino acid	Negative	1.18	128	82	[M-H]-
D-Aspartic acid	Amino acid	Negative	0.77	132	115	[M-H]-
L-Aspartic Acid	Amino acid	Negative	0.77	132	88	[M-H]-
L-Isoleucine	Amino acid	Positive	1.23	132	86	[M+H]+
L-Leucine	Amino acid	Positive	1.27	132.1	86.2	[M+H]+
L-Ornithine	Amino acid	Positive	0.65	133	115.994	[M-H]-
L-Glutamic Acid	Amino acid	Negative	0.77	146.1	102	[M-H]-
L-Lysine	Amino acid	Positive	0.67	147	84	[M+H]+
L-Methionine	Amino acid	Positive	1.18	150	104	[M-H]-
D-Methionine	Amino acid	Positive	0.81	150.1	61	[M+H]+
L-Histidine	Amino acid	Negative	0.67	154.1	137	[M-H]-
L-Phenylalanine	Amino acid	Negative	1.96	164.1	103	[M-H]-
L-Citrulline	Amino acid	Negative	0.76	174.1	131.1	[M-H]-
L-Arginine	Amino acid	Positive	0.69	175	116	[M+H]+
L-Tyrosine	Amino acid	Positive	1.21	182.1	136.1	[M+H]+
L-Tryptophan	Amino acid	Negative	2.36	203	116	[M-H]-
L-Cystine	Amino acid	Negative	0.77	239	152	[M-H]-
Trimethylamine N-oxide	Amino acid and its derivatives	Positive	0.76	76	58.099	[M+H]+
N,N-Dimethylglycine	Amino acid and its derivatives	Positive	0.82	104	57.994	[M+H]+
N-acetylglycine	Amino acid and its derivatives	Positive	1.2	118	58	[M+H]+
L-Cysteine	Amino acid and its derivatives	Negative	0.78	120.02	62	[M-H]-
5-oxoproline	Amino acid and its derivatives	Positive	1.24	130	83.994	[M+H]+
L-Pipecolic acid	Amino acid and its derivatives	Positive	1.15	130	84	[M+H]+
L-Asparagine Anhydrous	Amino acid and its derivatives	Negative	0.75	131.054	114	[M-H]-
L-Glutamine	Amino acid and its derivatives	Negative	0.75	145.069	109	[M-H]-
D-Glutamic acid	Amino acid and its derivatives	Negative	0.76	146	128	[M-H]-
DL-Glutamine	Amino acid and its derivatives	Positive	0.75	147.069	84	[M+H]+
Allantoin	Amino acid and its derivatives	Negative	0.8	157	96.994	[M-H]-
Methionine sulfoxide	Amino acid and its derivatives	Negative	0.79	164	99.994	[M-H]-
tau-Methylhistidine	Amino acid and its derivatives	Negative	0.68	168	107	[M-H]-
3-N-Methyl-L-histidine	Amino acid and its derivatives	Positive	0.67	170	95.995	[M-H]-
Hexanoyl glycine	Amino acid and its derivatives	Negative	3.8	172.1	74	[M-H]-
N-acetyl-l-leucine	Amino acid and its derivatives	Negative	3.49	172.105	130	[M-H]-
N6-Acetyl-L-lysine	Amino acid and its derivatives	Positive	1.21	189.2	126	[M+H]+
S-Sulfo-L-cysteine	Amino acid and its derivatives	Positive	0.94	202.2	120	[M+H]+
N-Acetyl-L-tyrosine	Amino acid and its derivatives	Positive	2.51	224.1	136	[M+H]+
Phenylacetyl-L-glutamine	Amino acid and its derivatives	Negative	3.02	263.1	145	[M-H]-
L-Saccharopine	Amino acid and its derivatives	Positive	0.77	277	258.994	[M+H]+
Asp-phe	Amino acid and its derivatives	Negative	2.4	279.3	164	[M-H]-
S-(5-Adenosy)-L-homocysteine	Amino acid and its derivatives	Positive	1.27	385	250	[M+H]+
2,6-Dimethylaniline	Benzene and Derivatives	Positive	2.02	122.1	105.31	[M+H]+
Benzoylformic acid	Benzoic Acid and Derivatives	Negative	2.52	149.032	77	[M-H]-
p–Hydroxyphenyl acetic acid	Benzoic acid and its derivatives	Negative	3.24	151	106.9	[M-H]-
Eudesmic acid (3,4,5-trimethoxybenzoic acid)	Benzoic acid and its derivatives	Negative	4.44	211.07	137	[M-H]-
Deoxycholic acid	Bile acids	Negative	7.9	391.293	391	[M-H]-
Glycochenodeoxycholic acid	Bile acids	Negative	6.87	448.314	448.3	[M-H]-
Glycoursodeoxycholic acid	Bile acids	Negative	5.98	448.314	448	[M-H]-
Glycocholic acid	Bile acids	Negative	5.8	464.309	464	[M-H]-
Taurochenodesoxycholic acid	Bile acids	Negative	6.63	498.297	498	[M-H]-
Tauroursodeoxycholic acid	Bile acids	Negative	5.75	498.297	498	[M-H]-
L-Carnitine	Camitine	Positive	0.76	163	103.994	[M+H]+
D-Erythronolactone	Carbohydrates	Negative	0.83	117	59	[M-H]-
D-Arabinose	Carbohydrates	Negative	0.81	149	59	[M-H]-
D-Glucopyranose	Carbohydrates	Negative	0.79	179	71	[M-H]-
D-Fructose	Carbohydrates	Positive	0.76	181	99	[M+H]+
D-Glucose	Carbohydrates	Positive	0.77	181	99	[M+H]+
D-Mannose	Carbohydrates	Positive	0.77	181	99	[M+H]+
α-D-Glucose	Carbohydrates	Positive	0.6	181	99	[M-H]-
D-Sucrose	Carbohydrates	Negative	0.78	341	119	[M-H]-
D-Trehalose	Carbohydrates	Negative	0.77	341	119	[M-H]-
Maltose	Carbohydrates	Positive	0.77	343	181	[M+H]+
Choline	choline	Positive	0.69	105.11	59.003	[M+H]+
phosphoryl choline	choline	Positive	0.81	184.1	124.999	[M+H]+
NAD+	Co-enzyme factor	Positive	0.87	665.1	525.233	[M+H]+
4-Acetamidophenol	Drugs	Negative	2.47	150	106.995	[M+H]+
rac Metoprolol	Drugs	Positive	3.43	268	133	[M+H]+
α-Hydroxy Metoprolol	Drugs	Positive	2.47	284.2	207	[M+H]+
Cortisone	Drugs	Positive	5.15	361.2	162.998	[M+H]+
Levofloxacin	Drugs	Positive	2.92	362	318	[M+H]+
Atorvastatin	Drugs	Positive	7.47	559.3	465.9	[M-H]-
Ortho-hydroxy atorvastatin	Drugs	Negative	7.21	573.2	413.2	[M-H]-
Para-hydroxy atorvastatin	Drugs	Negative	6.05	573.201	469.2	[M-H]-
Lauric Acid/Dodecanoic acid（C12:0）	Free fatty acid	Negative	9.53	199.17	199.17	[M-H]-
Dodecanedioic aicd	Free fatty acid	Negative	5.95	229.152	211	[M-H]-
Palmitoleic Acid （C16:1）	Free fatty acid	Negative	10.8	253.2	253.2	[M-H]-
Palmitic Acid/Hexadecanoic Acid (C16:0)	Free fatty acid	Negative	11.57	255.2	255.2	[M-H]-
γ-Linolenic Acid（C18:3n6）	Free fatty acid	Negative	10.56	277.2	233	[M-H]-
Linoleic Acid （C18:2n6c）	Free fatty acid	Negative	11.03	279.2	279.2	[M-H]-
cis-5,8,11,14,17-Eicosapentaenoic Acid（C20:5n3）	Free fatty acid	Negative	10.4	301.1	257.2	[M-H]-
Arachidonic Acid（C20:4n6）	Free fatty acid	Negative	10.91	303.2	259.3	[M-H]-
cis-11,14-Eicosadienoic Acid (C20:2)	Free fatty acid	Negative	11.98	307.2	289.2	[M-H]-
3,3',5-Triiodo-L-thyronine	Hormones	Positive	5.02	651.7	605.598	[M+H]+
L-Thyroxine	Hormones	Negative	5.5	775.687	126.9	[M-H]-
Indole-5-carboxylic acid (98%)	Indole and its derivatives	Negative	4.07	160.05	116	[M-H]-
3-Indolepropionic acid	Indole and its derivatives	Negative	5.08	188.08	58.995	[M-H]-
3-Indolebutyric acid	Indole and its derivatives	Positive	5.52	204.1	186	[M+H]+
9,10-DiHOME	Linoleic acid and Derivatives	Negative	7.69	313.1	183.308	[M-H]-
α-Linolenic Acid（C18:3n3）	Lipids-fatty acid	Negative	10.48	277.2	127	[M-H]-
Homo-Gamma-Linolenic Acid (C20:3)	Lipids-fatty acid	Negative	11.27	305.25	287	[M-H]-
LysoPA 16:0	Lipids-phospholipid	Negative	8.66	409.24	153	[M-H]-
LysoPE 14:0	Lipids-phospholipid	Negative	7.62	424.2	227.2	[M-H]-
LysoPE 14:0 (2n isomer)	Lipids-phospholipid	Negative	7.37	424.2	227.2	[M-H]-
LysoPE 16:0	Lipids-phospholipid	Negative	8.6	452.3	255.2	[M-H]-
LysoPE 16:0 (2n isomer)	Lipids-phospholipid	Negative	8.4	452.3	255.2	[M-H]-
LysoPC 14:0	Lipids-phospholipid	Positive	7.62	468.3	184	[M+H]+
LysoPC 14:0 (2n isomer)	Lipids-phospholipid	Positive	7.43	468.3	184	[M+H]+
LysoPE 18:1	Lipids-phospholipid	Negative	8.9	478.3	281.3	[M-H]-
LysoPE 18:1 (2n isomer)	Lipids-phospholipid	Negative	8.72	478.3	281.3	[M-H]-
LysoPC 16:1	Lipids-phospholipid	Positive	7.93	494.31	184	[M+H]+
LysoPC 16:1 (2n isomer)	Lipids-phospholipid	Positive	7.75	494.31	184	[M+H]+
LysoPC 16:0	Lipids-phospholipid	Positive	8.73	496.33	184	[M+H]+
LysoPC 16:0 (2n isomer)	Lipids-phospholipid	Positive	8.49	496.33	184	[M+H]+
LysoPC 18:2 (2n isomer)	Lipids-phospholipid	Positive	8.13	520.33	184	[M+H]+
LysoPC 18:1	Lipids-phospholipid	Positive	8.97	522.35	184	[M+H]+
LysoPC 18:0	Lipids-phospholipid	Positive	9.77	524.36	184	[M+H]+
LysoPC 18:0 (2n isomer)	Lipids-phospholipid	Positive	9.57	524.36	184	[M+H]+
LysoPC 20:2	Lipids-phospholipid	Positive	9.25	548.36	184	[M+H]+
LysoPC 20:2 (2n isomer)	Lipids-phospholipid	Positive	9.07	548.36	184	[M+H]+
LysoPC 20:1	Lipids-phospholipid	Positive	10.03	550.37	184	[M+H]+
LysoPC 20:1 (2n isomer)	Lipids-phospholipid	Positive	9.81	550.37	184	[M+H]+
LysoPC 20:0	Lipids-phospholipid	Positive	10.04	552.39	184	[M+H]+
Adenine	Nucleotide and its derivates	Positive	1.21	136.1	119	[M+H]+
Allopurinol	Nucleotide and its derivates	Positive	1.38	137	120	[M+H]+
Hypoxanthine	Nucleotide and its derivates	Positive	1.2	137	119	[M+H]+
1-Methylxanthine	Nucleotide and its derivates	Positive	1.98	167.1	110	[M+H]+
1-Methylhistidine	Nucleotide and its derivates	Negative	0.68	168.1	151.1	[M-H]-
1,7-Dimethylxanthine	Nucleotide and its derivates	Negative	2.51	179.1	122	[M-H]-
β-Pseudouridine	Nucleotide and its derivates	Positive	1.2	245	125	[M+H]+
Uridine	Nucleotide and its derivates	Positive	1.42	245.1	113	[M+H]+
5-Methyluridine	Nucleotide and its derivates	Negative	1.8	257.085	124	[M-H]-
Inosine	Nucleotide and its derivates	Negative	1.42	267.1	135	[M-H]-
5'-Deoxy-5'-(methylthio) adenosine	Nucleotide and its derivates	Negative	2.76	296	134	[M-H]-
2-（dimethylamino）guanosine	Nucleotide and its derivates	Negative	2.23	310	178	[M-H]-
Uridine5-monophosphate	Nucleotide and its derivates	Negative	1.23	323	211	[M-H]-
Cyclic AMP	Nucleotide and its derivates	Negative	1.92	328	134	[M-H]-
β-Nicotinamide mononucleotide	Nucleotide and its derivates	Negative	0.79	333.1	193	[M-H]-
Adenosine 5'-monophosphate	Nucleotide and its derivates	Negative	1.17	346	134.002	[M-H]-
N6-Succinyl Adenosine	Nucleotide and its derivates	Positive	2.17	384	252	[M+H]+
D-Lactic acid	Organic acid and its derivatives	Negative	1.24	89	71	[M-H]-
2-Hydroxybutanoic Acid	Organic acid and its derivatives	Negative	1.65	103	57	[M-H]-
3-Hydroxybutyrate	Organic acid and its derivatives	Negative	1.39	103.047	59.1	[M-H]-
L-2-Aminobutyric acid	Organic acid and its derivatives	Positive	0.77	104.063	58	[M+H]+
D-2-Aminobutyrate	Organic acid and its derivatives	Positive	1	104.1	60.123	[M+H]+
D-2-Aminobutyric acid	Organic acid and its derivatives	Positive	0.78	104.1	58	[M+H]+
Methylmalonic acid	Organic acid and its derivatives	Negative	1.55	117.02	73	[M-H]-
3-Hydroxy-3-methyl butyric acid	Organic acid and its derivatives	Negative	2.06	117.1	59	[M-H]-
2-Aminoethanesulfonic Acid	Organic acid and its derivatives	Negative	0.75	124	80	[M-H]-
Creatine	Organic acid and its derivatives	Negative	0.77	130.07	88	[M-H]-
Pipecolinic acid	Organic acid and its derivatives	Positive	1.18	130.08	84	[M+H]+
2-Methylsuccinic acid	Organic acid and its derivatives	Negative	2.15	131.042	87.1	[M-H]-
2-Hydroxyisocaproic Acid	Organic acid and its derivatives	Negative	3.44	131.079	85.1	[M-H]-
(S)-(-)-2-HYDROXYISOCAPROIC ACID	Organic acid and its derivatives	Negative	3.45	131.08	85.3	[M-H]-
UROCANIC ACID(RG)	Organic acid and its derivatives	Positive	1.18	139.04	93	[M+H]+
trans,trans-Muconic acid	Organic acid and its derivatives	Negative	12.2	141.03	59	[M-H]-
Adipic Acid	Organic acid and its derivatives	Negative	2.43	145.058	83	[M-H]-
2,3-dimethylsuccinic acid	Organic acid and its derivatives	Negative	2.46	145.1	101	[M-H]-
4-Acetamidobutyric acid	Organic acid and its derivatives	Positive	1.58	146.074	86	[M+H]+
4-Guanidinobutyric acid	Organic acid and its derivatives	Positive	0.82	146.085	87	[M+H]+
Hydrocinnamic acid	Organic acid and its derivatives	Negative	5.17	149.068	105.2	[M-H]-
3-Methylcrotonyl glycine	Organic acid and its derivatives	Positive	2.67	158.1	83	[M+H]+
Dl-2-Aminooctanoic acid	Organic acid and its derivatives	Negative	2.97	158.126	112	[M-H]-
Phenylpyruvic acid	Organic acid and its derivatives	Negative	3.3	163.047	91	[M-H]-
phenyllactate (PLA)	Organic acid and its derivatives	Negative	3.79	165	103	[M-H]-
3-(3-hydroxyphenyl)propionate acid	Organic acid and its derivatives	Negative	3.86	165.06	106.2	[M-H]-
L-3-Phenyllactic acid	Organic acid and its derivatives	Negative	3.76	165.063	119.1	[M-H]-
Uric acid	Organic acid and its derivatives	Positive	1.24	169	140.995	[M+H]+
SubericAcid	Organic acid and its derivatives	Negative	3.71	173.1	111	[M-H]-
trans-Citridic acid	Organic acid and its derivatives	Positive	0.61	175	99	[M+H]+
Hippuric acid	Organic acid and its derivatives	Negative	3.02	178.1	134	[M-H]-
Caffeic acid	Organic acid and its derivatives	Negative	3.14	179.042	135	[M-H]-
DL-P-hydroxyphenyllactic acid	Organic acid and its derivatives	Negative	2.56	181	135	[M+H]+
Homovanillic acid	Organic acid and its derivatives	Negative	3.28	181.058	122	[M-H]-
Azelaic Acid	Organic acid and its derivatives	Negative	4.27	187.105	125	[M-H]-
Kynurenic acid	Organic acid and its derivatives	Negative	2.62	188.043	144	[M-H]-
2,6-Diaminooimelic Acid	Organic acid and its derivatives	Negative	0.73	189.095	171	[M-H]-
3-Hydroxyhippuric acid（m-Hydroxyhippuricacid）	Organic acid and its derivatives	Negative	2.5	194.05	150	[M-H]-
1,3-Dimethyluric acid	Organic acid and its derivatives	Positive	2.19	197	168.994	[M+H]+
Ibuprofen	Organic acid and its derivatives	Negative	9.48	205.1	189	[M-H]-
Kynurenine	Organic acid and its derivatives	Negative	1.96	207.1	144	[M-H]-
1,3,7-TRIMETHYLURIC ACID	Organic acid and its derivatives	Negative	2.57	209.2	137	[M-H]-
3,4,5-Trimethoxycinnamic acid	Organic acid and its derivatives	Negative	5	237.084	103	[M-H]-
Taurocholic acid sodium salt hydrate	Organic acid and its derivatives	Positive	10.06	556.28	371	[M+H]+
4-Hydroxybenzaldehyde	Others	Negative	3.58	121.04	92	[M-H]-
Aminophylline	others	Negative	2.49	179	122	[M-H]-
Palmitaldehyde	others	Negative	6.55	239	223	[M-H]-
4-Nitrophenol	Phenols and their derivatives	Positive	0.63	140	98.995	[M+H]+
Myoinositol	Phenols and their derivatives	Positive	0.74	181.06	98.994	[M+H]+
Inositol	Phenols and their derivatives	Positive	0.74	181.063	99	[M+H]+
Dulcitol	Phenols and their derivatives	Negative	0.76	181.08	100.995	[M-H]-
2-Picolinic acid	Pyridine and its derivatives	Positive	1.21	124.03	77.999	[M+H]+
theophylline	Pyridine and its derivatives	Negative	2.53	179	164	[M-H]-
theobromine	Pyridine and its derivatives	Positive	2.25	181	138	[M+H]+
1,4-dihydro-1-Methyl-4-oxo-3-pyridinecarboxamide	Pyridines and Derivatives	Positive	1.5	153.06	136.094	[M+H]+
4-Pyridoxic acid	Pyridines and its derivatives	Positive	1.66	184.05	147.999	[M+H]+
Gluconic Acid	Sugar acids and derivatives	Positive	0.59	197.058	153	[M+H]+
D-Sorbitol	Sugar alcohols	Negative	0.77	181	71	[M-H]-
Succinic acid	TCA cycle	Negative	1.31	117.03	99	[M-H]-
D-Malic acid	TCA cycle	Negative	1.22	133	71.1	[M-H]-
L-Malic acid	TCA cycle	Negative	1.23	133	71.2	[M-H]-
Malate	TCA cycle	Negative	1.17	133.1	70.945	[M-H]-
N-Acetyl-5-hydroxytryptamine	Tryptamines and its derivatives	Positive	3.06	219	159.994	[M+H]+
Pantothenate	Vitamin	Negative	2.29	218.1	88.036	[M-H]-
Isonicotinamide	Vitamine related	Positive	1.53	123.1	80.268	[M+H]+
Riboflavin	Vitamine related	Negative	3.09	375	254.997	[M-H]-

## Sheet: Table S2
Table S2 The ionization modes and ion pairs of the lipid species
Compounds	Class	Ionization mode	Rt (min)	Q1 (Da)	Q3(Da)	Ionization
CE(14:0)	CE	Postive	13.07	614.6	369.35	NH4+
CE(16:0)	CE	Postive	13.7	642.6	369.35	NH4+
CE(16:1)	CE	Postive	12.97	640.6	369.35	NH4+
CE(18:1)	CE	Postive	13.57	668.6	369.35	NH4+
CE(18:2)	CE	Postive	13.03	666.6	369.35	NH4+
CE(18:3)	CE	Postive	12.61	664.6	369.35	NH4+
CE(22:3)	CE	Postive	13.33	720.6	369.35	NH4+
CE(20:4)	CE	Postive	12.7	690.6	369.35	NH4+
LPA(18:1/0:0)	LPA	Postive	1.46	437.259	339.259	H+
LPC(12:0/0:0)	LPC	Postive	1.01	440.27	184.007	H+
LPC(14:0/0:0)	LPC	Postive	1.43	468.301	184.008	H+
LPC(16:0/0:0)	LPC	Postive	2.2	496.332	184.002	H+
LPC(20:0/0:0)	LPC	Postive	4.32	552.395	184.003	H+
LPC(22:0/0:0)	LPC	Postive	4.96	580.426	184.008	H+
LPC(14:1/0:0)	LPC	Postive	1.13	466.286	184.009	H+
LPC(16:1/0:0)	LPC	Postive	1.56	494.317	184.003	H+
LPC(18:1/0:0)	LPC	Postive	2.4	522.348	184.006	H+
LPC(22:1/0:0)	LPC	Postive	4.33	578.411	184.008	H+
LPC(18:2/0:0)	LPC	Postive	1.65	520.333	184.007	H+
LPC(20:2/0:0)	LPC	Postive	2.64	548.364	184.006	H+
LPC(22:2/0:0)	LPC	Postive	3.72	576.395	184.009	H+
LPC(18:3/0:0)	LPC	Postive	1.4	518.317	184.008	H+
LPC(20:3/0:0)	LPC	Postive	1.9	546.348	184.007	H+
LPC(18:4/0:0)	LPC	Postive	1.18	516.301	184.009	H+
LPC(20:4/0:0)	LPC	Postive	1.61	544.333	184.005	H+
LPC(22:4/0:0)	LPC	Postive	2.31	572.364	184.002	H+
LPC(20:5/0:0)	LPC	Postive	1.33	542.317	184.006	H+
LPC(22:6/0:0)	LPC	Postive	1.58	568.333	184.009	H+
LPE(0:0/14:0)	LPE	Postive	1.47	426.254	285.254	H+
LPE(0:0/16:0)	LPE	Postive	2.29	454.286	313.286	H+
LPE(0:0/18:0)	LPE	Postive	3.49	482.317	341.317	H+
LPE(0:0/20:0)	LPE	Postive	4.43	510.348	369.348	H+
LPE(0:0/22:0)	LPE	Postive	5.05	538.379	397.379	H+
LPE(0:0/24:0)	LPE	Postive	5.67	566.411	425.411	H+
LPE(0:0/16:1)	LPE	Postive	1.55	452.27	311.27	H+
LPE(0:0/18:1)	LPE	Postive	2.5	480.301	339.301	H+
LPE(0:0/20:1)	LPE	Postive	3.62	508.332	367.332	H+
LPE(0:0/22:1)	LPE	Postive	4.43	536.364	395.364	H+
LPE(0:0/24:1)	LPE	Postive	5.02	564.395	423.395	H+
LPE(0:0/18:2)	LPE	Postive	1.76	478.286	337.286	H+
LPE(0:0/18:3)	LPE	Postive	1.42	476.27	335.27	H+
LPE(0:0/20:3)	LPE	Postive	1.97	504.301	363.301	H+
LPE(0:0/20:4)	LPE	Postive	1.72	502.286	361.286	H+
LPE(0:0/22:4)	LPE	Postive	2.32	530.317	389.317	H+
LPE(0:0/20:5)	LPE	Postive	1.36	500.27	359.27	H+
LPE(0:0/22:6)	LPE	Postive	1.63	526.286	385.286	H+
LPE(0:0/24:6)	LPE	Postive	1.78	554.317	413.317	H+
LPS(16:0/0:0)	LPS	Postive	2.18	498.275	313.275	H+
PC(14:0/14:0)	PC	Postive	5.41	678.5	184	H+
PC(14:0/16:0)	PC	Postive	5.94	706.531	184	H+
PC(16:0/14:0)	PC	Postive	5.94	706.531	496.531	H+
PC(16:0/16:0)	PC	Postive	6.55	734.562	184	H+
PC(16:0/18:0)	PC	Postive	7.44	762.593	184	H+
PC(18:0/18:0)	PC	Postive	9.23	790.625	184	H+
PC(20:0/20:0)	PC	Postive	10.62	846.687	184	H+
PC(12:0/14:1)	PC	Postive	4.86	648.453	184	H+
PC(14:0/14:1)	PC	Postive	5.38	676.484	184	H+
PC(16:0/14:1)	PC	Postive	5.93	704.515	184	H+
PC(14:0/18:1)	PC	Postive	5.98	732.547	468.547	H+
PC(16:0/16:1)	PC	Postive	6	732.547	496.547	H+
PC(16:0/18:1)	PC	Postive	6.62	760.578	496.578	H+
PC(18:1/16:0)	PC	Postive	6.6	760.578	522.578	H+
PC(18:0/16:1)	PC	Postive	6.67	760.578	524.578	H+
PC(18:0/18:1)	PC	Postive	7.53	788.609	184	H+
PC(14:1/14:1)	PC	Postive	4.96	674.468	184	H+
PC(18:2/12:0)	PC	Postive	5.47	702.5	184	H+
PC(14:0/18:2)	PC	Postive	5.59	730.531	468.531	H+
PC(16:1/16:1)	PC	Postive	5.55	730.531	494.531	H+
PC(16:1/18:1)	PC	Postive	6.05	758.562	494.562	H+
PC(16:0/18:2)	PC	Postive	6.13	758.562	496.562	H+
PC(18:1/18:1)	PC	Postive	6.65	786.593	522.593	H+
PC(18:2/18:0)	PC	Postive	6.82	786.593	524.593	H+
PC(16:0/20:2)	PC	Postive	6.71	786.593	548.593	H+
PC(18:0/20:2)	PC	Postive	7.67	814.625	524.625	H+
PC(18:1/20:1)	PC	Postive	7.49	814.625	550.625	H+
PC(20:0/18:2)	PC	Postive	7.84	814.625	552.625	H+
PC(20:1/20:1)	PC	Postive	9.76	842.656	184	H+
PC(20:1/22:1)	PC	Postive	10.18	870.687	184	H+
PC(22:1/22:1)	PC	Postive	10.82	898.719	184	H+
PC(14:0/18:3)	PC	Postive	5.31	728.515	184	H+
PC(14:0/20:3)	PC	Postive	5.67	756.547	468.547	H+
PC(16:0/18:3)	PC	Postive	5.82	756.547	496.547	H+
PC(16:1/18:2)	PC	Postive	5.66	756.547	520.547	H+
PC(18:1/18:2)	PC	Postive	6.19	784.578	522.578	H+
PC(18:0/18:3)	PC	Postive	6.42	784.578	524.578	H+
PC(16:0/20:3)	PC	Postive	6.28	784.578	546.578	H+
PC(16:1/22:2)	PC	Postive	7.13	812.609	494.609	H+
PC(18:0/20:3)	PC	Postive	7.03	812.609	524.609	H+
PC(20:1/18:2)	PC	Postive	6.79	812.609	550.609	H+
PC(22:1/22:2)	PC	Postive	10.03	896.703	184	H+
PC(14:1/20:3)	PC	Postive	5.58	754.531	466.531	H+
PC(14:0/20:4)	PC	Postive	5.51	754.531	468.531	H+
PC(16:1/18:3)	PC	Postive	5.36	754.531	494.531	H+
PC(16:1/20:3)	PC	Postive	5.8	782.562	494.562	H+
PC(18:2/18:2)	PC	Postive	5.74	782.562	520.562	H+
PC(18:1/18:3)	PC	Postive	5.83	782.562	522.562	H+
PC(16:0/20:4)	PC	Postive	6.03	782.562	544.562	H+
PC(18:1/20:3)	PC	Postive	6.33	810.593	522.593	H+
PC(18:0/20:4)	PC	Postive	6.7	810.593	544.593	H+
PC(18:2/20:2)	PC	Postive	6.24	810.593	548.593	H+
PC(16:0/22:4)	PC	Postive	6.46	810.593	572.593	H+
PC(18:0/22:4)	PC	Postive	7.28	838.625	524.625	H+
PC(20:0/20:4)	PC	Postive	7.66	838.625	552.625	H+
PC(14:1/18:4)	PC	Postive	4.86	724.484	184	H+
PC(14:0/20:5)	PC	Postive	5.23	752.515	468.515	H+
PC(14:1/22:4)	PC	Postive	5.66	780.547	466.547	H+
PC(16:1/20:4)	PC	Postive	5.57	780.547	494.547	H+
PC(16:0/20:5)	PC	Postive	5.7	780.547	496.547	H+
PC(18:3/18:2)	PC	Postive	5.42	780.547	518.547	H+
PC(16:0/22:5)	PC	Postive	6.06	808.578	496.578	H+
PC(18:2/20:3)	PC	Postive	5.86	808.578	520.578	H+
PC(18:1/20:4)	PC	Postive	6.06	808.578	522.578	H+
PC(18:0/20:5)	PC	Postive	6.27	808.578	524.578	H+
PC(18:1/22:4)	PC	Postive	6.46	836.609	522.609	H+
PC(18:0/22:5)	PC	Postive	6.73	836.609	524.609	H+
PC(20:2/20:3)	PC	Postive	6.41	836.609	548.609	H+
PC(14:0/22:6)	PC	Postive	5.39	778.531	468.531	H+
PC(16:1/20:5)	PC	Postive	5.28	778.531	494.531	H+
PC(16:0/22:6)	PC	Postive	5.89	806.562	496.562	H+
PC(18:1/20:5)	PC	Postive	5.73	806.562	522.562	H+
PC(18:2/20:4)	PC	Postive	5.65	806.562	544.562	H+
PC(18:0/22:6)	PC	Postive	6.51	834.593	524.593	H+
PC(20:1/20:5)	PC	Postive	6.51	834.593	550.593	H+
PC(22:0/22:6)	PC	Postive	7.74	890.656	184	H+
PC(16:1/22:6)	PC	Postive	5.47	804.547	494.547	H+
PC(18:2/20:5)	PC	Postive	5.36	804.547	520.547	H+
PC(18:3/20:4)	PC	Postive	5.36	804.547	544.547	H+
PC(18:2/22:5)	PC	Postive	5.69	832.578	520.578	H+
PC(20:4/20:3)	PC	Postive	5.81	832.578	546.578	H+
PC(18:1/22:6)	PC	Postive	5.94	832.578	568.578	H+
PC(20:1/22:6)	PC	Postive	6.49	860.609	184	H+
PC(18:2/22:6)	PC	Postive	5.54	830.562	520.562	H+
PC(20:4/20:4)	PC	Postive	5.56	830.562	544.562	H+
PC(20:2/22:6)	PC	Postive	5.99	858.593	548.593	H+
PG(34:0)	PG	Postive	6.58	751.541	579.541	H+
PE(32:0)	PE	Postive	6.8	692.515	551.515	H+
PE(34:0)	PE	Postive	7.75	720.547	579.547	H+
PE(36:0)	PE	Postive	9.04	748.578	607.578	H+
PE(38:0)	PE	Postive	10.15	776.609	635.609	H+
PE(30:1)	PE	Postive	6.05	662.468	521.468	H+
PE(32:1)	PE	Postive	6.14	690.5	549.5	H+
PE(34:1)	PE	Postive	6.87	718.531	577.531	H+
PE(36:1)	PE	Postive	7.83	746.562	605.562	H+
PE(38:1)	PE	Postive	9	774.593	633.593	H+
PE(42:1)	PE	Postive	10.81	830.656	689.656	H+
PE(30:2)	PE	Postive	5.23	660.453	519.453	H+
PE(32:2)	PE	Postive	5.71	688.484	547.484	H+
PE(34:2)	PE	Postive	6.3	716.515	575.515	H+
PE(36:2)	PE	Postive	7.09	744.547	603.547	H+
PE(38:2)	PE	Postive	7.95	772.578	631.578	H+
PE(40:2)	PE	Postive	9.44	800.609	659.609	H+
PE(42:2)	PE	Postive	10.4	828.64	687.64	H+
PE(34:3)	PE	Postive	5.78	714.5	573.5	H+
PE(36:3)	PE	Postive	6.35	742.531	601.531	H+
PE(38:3)	PE	Postive	7.3	770.562	629.562	H+
PE(40:3)	PE	Postive	8.43	798.593	657.593	H+
PE(42:3)	PE	Postive	9.24	826.625	685.625	H+
PE(44:3)	PE	Postive	10.28	854.656	713.656	H+
PE(34:4)	PE	Postive	5.44	712.484	571.484	H+
PE(36:4)	PE	Postive	5.88	740.515	599.515	H+
PE(38:4)	PE	Postive	6.95	768.547	627.547	H+
PE(42:4)	PE	Postive	9.27	824.609	683.609	H+
PE(44:4)	PE	Postive	10.29	852.656	711.658	H+
PE(36:5)	PE	Postive	5.55	738.5	597.5	H+
PE(38:5)	PE	Postive	6.24	766.531	625.531	H+
PE(40:5)	PE	Postive	6.97	794.562	653.562	H+
PE(44:5)	PE	Postive	9.07	850.625	709.625	H+
PE(36:6)	PE	Postive	5.51	736.484	595.484	H+
PE(38:6)	PE	Postive	6.05	764.515	623.515	H+
PE(40:6)	PE	Postive	6.84	792.547	651.547	H+
PE(42:6)	PE	Postive	7.56	820.578	679.578	H+
PE(38:7)	PE	Postive	5.57	762.5	621.5	H+
PE(40:7)	PE	Postive	6.09	790.531	649.531	H+
PE(42:7)	PE	Postive	6.41	818.578	677.578	H+
PE(40:8)	PE	Postive	5.67	788.515	647.515	H+
CerP(d18:1/14:0)	CerP	Postive	9.42	590.447	264	H+
CerP(d18:1/18:0)	CerP	Postive	10.91	646.51	264	H+
CerP(d18:1/20:0)	CerP	Postive	11.36	674.541	264	H+
CerP(d18:1/16:1)	CerP	Postive	9.3	616.463	264	H+
CerP(d18:1/18:1)	CerP	Postive	10.29	644.494	264	H+
CerP(d18:1/18:2)	CerP	Postive	9.46	642.478	264	H+
CerP(d18:1/20:3)	CerP	Postive	9.67	668.494	264	H+
CerP(d18:1/20:4)	CerP	Postive	9.26	666.478	264	H+
CerP(d18:0/18:1)	CerP	Postive	10.85	646.509	266	H+
CerP(d18:0/18:2)	CerP	Postive	10.2	644.494	266	H+
Cer(d18:1/20:0)	Cer	Postive	8.77	594.575	264	H+
Cer(d18:1/16:1)	Cer	Postive	5.93	536.496	264	H+
Cer(d18:1/20:1)	Cer	Postive	7.48	592.559	264	H+
Cer(d18:1/22:1)	Cer	Postive	8.7	620.59	264	H+
Cer(d18:1/24:1)	Cer	Postive	9.86	648.622	264	H+
Cer(d18:1/26:1)	Cer	Postive	10.98	676.653	264	H+
Cer(d18:0/20:0)	Cer	Postive	9.48	596.59	266	H+
Cer(d18:0/22:0)	Cer	Postive	10.28	624.621	266	H+
Cer(d18:0/24:0)	Cer	Postive	10.88	652.652	266	H+
Cer(d18:0/24:1)	Cer	Postive	10.18	650.637	266	H+
Cer(m18:1/20:0)	Cer	Postive	12.58	578.575	248	H+
Cer(m18:1/22:0)	Cer	Postive	13	606.607	248	H+
Cer(m18:1/24:0)	Cer	Postive	13.48	634.638	248	H+
Cer(m18:1/26:0)	Cer	Postive	14.04	662.669	248	H+
Cer(m18:1/22:1)	Cer	Postive	12.56	604.591	248	H+
Cer(m18:1/24:1)	Cer	Postive	12.94	632.622	248	H+
Cer(m18:0/22:0)	Cer	Postive	13.5	608.622	250	H+
Cer(m18:0/22:1)	Cer	Postive	12.99	606.606	250	H+
Cer(m18:0/22:2)	Cer	Postive	12.66	604.59	250	H+
Cer(m18:0/22:5)	Cer	Postive	9.3	598.544	250	H+
Cer(t18:0/22:0)	Cer	Postive	9.45	640.621	282	H+
Cer(t18:0/24:0)	Cer	Postive	10.39	668.652	282	H+
Cer(t18:0/26:0)	Cer	Postive	10.95	696.684	282	H+
Cer(t18:0/24:1)	Cer	Postive	8.27	666.637	282	H+
HexCer(d18:1/20:0)	HexCer	Postive	9.96	756.575	264	H+
HexCer(d18:1/22:0)	HexCer	Postive	11.29	784.606	264	H+
HexCer(d18:1/24:0)	HexCer	Postive	11.65	812.637	264	H+
HexCer(d18:1/26:0)	HexCer	Postive	12.01	840.669	264	H+
HexCer(d18:1/16:1)	HexCer	Postive	5.93	698.496	264	H+
HexCer(d18:1/18:1)	HexCer	Postive	6.6	726.528	264	H+
HexCer(d18:1/20:1)	HexCer	Postive	7.48	754.559	264	H+
HexCer(d18:1/22:1)	HexCer	Postive	8.69	782.59	264	H+
HexCer(d18:1/24:1)	HexCer	Postive	9.89	810.622	264	H+
HexCer(d18:1/26:1)	HexCer	Postive	11.75	838.653	264	H+
PC(O-28:0)	PC	Postive	5.74	664.484	184	H+
PC(O-30:0)	PC	Postive	6.33	692.515	184	H+
PC(O-32:0)	PC	Postive	7.1	720.547	184	H+
PC(O-34:0)	PC	Postive	8.26	748.578	184	H+
PC(O-36:0)	PC	Postive	9.54	776.609	184	H+
PC(O-28:1)	PC	Postive	5.11	662.468	184	H+
PC(O-30:1)	PC	Postive	5.64	690.5	184	H+
PC(O-32:1)	PC	Postive	6.23	718.531	184	H+
PC(O-34:1)	PC	Postive	7.14	746.562	184	H+
PC(O-36:1)	PC	Postive	8.21	774.593	184	H+
PC(O-38:1)	PC	Postive	9.42	802.625	184	H+
PC(O-40:1)	PC	Postive	10.34	830.656	184	H+
PC(O-30:2)	PC	Postive	5.22	688.484	184	H+
PC(O-32:2)	PC	Postive	5.81	716.515	184	H+
PC(O-34:2)	PC	Postive	6.52	744.547	184	H+
PC(O-36:2)	PC	Postive	7.4	772.578	184	H+
PC(O-38:2)	PC	Postive	8.4	800.609	184	H+
PC(O-40:2)	PC	Postive	9.24	828.64	184	H+
PC(O-34:3)	PC	Postive	6.41	742.531	184	H+
PC(O-36:3)	PC	Postive	6.51	770.562	184	H+
PC(O-38:3)	PC	Postive	7.29	798.593	184	H+
PC(O-42:3)	PC	Postive	9.73	854.656	184	H+
PC(O-44:3)	PC	Postive	10.51	882.687	184	H+
PC(O-34:4)	PC	Postive	5.81	740.515	184	H+
PC(O-36:4)	PC	Postive	6.42	768.547	184	H+
PC(O-38:4)	PC	Postive	7.26	796.578	184	H+
PC(O-40:4)	PC	Postive	8.41	824.609	184	H+
PC(O-44:4)	PC	Postive	9.55	880.672	184	H+
PC(O-34:5)	PC	Postive	5.51	738.5	184	H+
PC(O-36:5)	PC	Postive	6.3	766.531	184	H+
PC(O-38:5)	PC	Postive	6.44	794.562	184	H+
PC(O-40:5)	PC	Postive	7.25	822.593	184	H+
PC(O-42:5)	PC	Postive	8.41	850.625	184	H+
PC(O-44:5)	PC	Postive	9.55	878.656	184	H+
PC(O-36:6)	PC	Postive	5.68	764.515	184	H+
PC(O-38:6)	PC	Postive	6.27	792.547	184	H+
PC(O-40:6)	PC	Postive	7	820.578	184	H+
PC(O-42:6)	PC	Postive	7.35	848.609	184	H+
PC(O-36:7)	PC	Postive	5.58	762.5	184	H+
PC(O-38:7)	PC	Postive	6.14	790.531	184	H+
PC(O-40:7)	PC	Postive	6.27	818.562	184	H+
PC(O-42:7)	PC	Postive	6.96	846.593	184	H+
PC(O-40:8)	PC	Postive	5.82	816.547	184	H+
PC(O-42:8)	PC	Postive	6.37	844.578	184	H+
PC(O-44:8)	PC	Postive	7.11	872.609	184	H+
PC(O-42:9)	PC	Postive	6.23	842.562	184	H+
PC(O-44:9)	PC	Postive	6.92	870.593	184	H+
PE(P-34:0)	PE	Postive	7.44	704.552	563.552	H+
PE(P-36:0)	PE	Postive	8.7	732.583	591.583	H+
PE(P-38:0)	PE	Postive	9.75	760.614	619.614	H+
PE(P-40:0)	PE	Postive	10.57	788.645	647.645	H+
PE(P-34:1)	PE	Postive	6.8	702.536	561.536	H+
PE(P-36:1)	PE	Postive	7.78	730.567	589.567	H+
PE(P-38:1)	PE	Postive	9.05	758.599	617.599	H+
PE(P-40:1)	PE	Postive	10.18	786.63	645.63	H+
PE(P-42:1)	PE	Postive	10.83	814.661	673.661	H+
PE(P-34:2)	PE	Postive	6.36	700.52	559.52	H+
PE(P-36:2)	PE	Postive	6.9	728.552	587.552	H+
PE(P-38:2)	PE	Postive	7.61	756.583	615.583	H+
PE(P-40:2)	PE	Postive	8.88	784.614	643.614	H+
PE(P-42:2)	PE	Postive	10.03	812.645	671.645	H+
PE(P-34:3)	PE	Postive	5.99	698.505	557.505	H+
PE(P-36:3)	PE	Postive	6.66	726.536	585.536	H+
PE(P-38:3)	PE	Postive	7.25	754.567	613.567	H+
PE(P-40:3)	PE	Postive	8.38	782.599	641.599	H+
PE(P-44:3)	PE	Postive	9.85	838.661	697.661	H+
PE(P-36:4)	PE	Postive	6.52	724.52	583.52	H+
PE(P-38:4)	PE	Postive	6.69	752.552	611.552	H+
PE(P-40:4)	PE	Postive	7.63	780.583	639.583	H+
PE(P-36:5)	PE	Postive	5.84	722.505	581.505	H+
PE(P-38:5)	PE	Postive	6.46	750.536	609.536	H+
PE(P-40:5)	PE	Postive	7.32	778.567	637.567	H+
PE(P-42:5)	PE	Postive	8.47	806.599	665.599	H+
PE(P-44:5)	PE	Postive	9.75	834.63	693.63	H+
PE(P-38:6)	PE	Postive	6.35	748.52	607.52	H+
PE(P-40:6)	PE	Postive	6.48	776.552	635.552	H+
PE(P-42:6)	PE	Postive	7.3	804.583	663.583	H+
PE(P-44:6)	PE	Postive	8.36	832.614	691.614	H+
PE(P-40:7)	PE	Postive	6.38	774.536	633.536	H+
PE(P-42:7)	PE	Postive	7.14	802.567	661.567	H+
PE(P-44:7)	PE	Postive	7.39	830.599	689.599	H+
PE(P-44:8)	PE	Postive	7.2	828.583	687.583	H+
LPC(O-16:0)	LPC	Postive	1.74	482.353	184	H+
LPC(O-18:0)	LPC	Postive	2.75	510.384	184	H+
LPC(O-20:0)	LPC	Postive	3.91	538.416	184	H+
LPC(O-16:1)	LPC	Postive	1.44	480.338	184	H+
LPC(O-18:1)	LPC	Postive	1.92	508.369	184	H+
LPC(O-20:1)	LPC	Postive	2.92	536.4	184	H+
LPC(O-22:1)	LPC	Postive	4.63	564.431	184	H+
LPC(O-18:2)	LPC	Postive	1.46	506.353	184	H+
LPC(O-20:2)	LPC	Postive	2.14	534.385	184	H+
LPC(O-22:2)	LPC	Postive	4.08	562.416	184	H+
LPC(O-20:3)	LPC	Postive	1.69	532.369	184	H+
LPC(O-20:4)	LPC	Postive	1.38	530.353	184	H+
LPC(O-22:4)	LPC	Postive	1.97	558.385	184	H+
LPC(O-22:5)	LPC	Postive	1.52	556.369	184	H+
LPE(P-18:0)	LPE	Postive	1.98	466.322	325.322	H+
LPE(P-20:0)	LPE	Postive	3.05	494.353	353.353	H+
MG(14:0)	MG	Postive	2.51	320.246	229.246	NH4+
MG(16:0)	MG	Postive	3.64	348.277	257.277	NH4+
MG(18:0)	MG	Postive	4.45	376.308	285.308	NH4+
MG(18:1)	MG	Postive	3.46	374.293	283.293	NH4+
DG(14:0/16:0/0:0)	DG	Postive	7.27	558.475	313.475	NH4+
DG(16:0/16:0/0:0)	DG	Postive	8.4	586.507	313.507	NH4+
DG(14:0/18:0/0:0)	DG	Postive	8.43	586.507	341.507	NH4+
DG(16:0/18:0/0:0)	DG	Postive	9.66	614.538	341.538	NH4+
DG(14:0/20:0/0:0)	DG	Postive	9.65	614.538	285.538	NH4+
DG(18:0/18:0/0:0)	DG	Postive	10.51	642.569	341.569	NH4+
DG(16:0/20:0/0:0)	DG	Postive	10.35	642.569	313.569	NH4+
DG(14:0/22:0/0:0)	DG	Postive	10.35	642.569	285.569	NH4+
DG(18:0/20:0/0:0)	DG	Postive	10.99	670.601	341.601	NH4+
DG(14:0/16:1/0:0)	DG	Postive	6.43	556.46	311.46	NH4+
DG(14:0/18:1/0:0)	DG	Postive	7.31	584.491	285.491	NH4+
DG(16:1/18:0/0:0)	DG	Postive	8.35	612.522	311.522	NH4+
DG(14:1/20:0/0:0)	DG	Postive	8.38	612.522	283.522	NH4+
DG(16:0/18:1/0:0)	DG	Postive	8.44	612.522	339.522	NH4+
DG(16:1/20:0/0:0)	DG	Postive	9.61	640.554	311.554	NH4+
DG(18:0/18:1/0:0)	DG	Postive	9.7	640.554	339.554	NH4+
DG(18:1/22:0/0:0)	DG	Postive	11.47	696.616	339.616	NH4+
DG(14:0/18:2/0:0)	DG	Postive	6.62	582.475	285.475	NH4+
DG(16:1/18:1/0:0)	DG	Postive	7.38	610.507	311.507	NH4+
DG(16:0/18:2/0:0)	DG	Postive	7.54	610.507	337.507	NH4+
DG(18:1/18:1/0:0)	DG	Postive	8.48	638.538	339.538	NH4+
DG(18:0/18:2/0:0)	DG	Postive	8.75	638.538	341.538	NH4+
DG(18:1/20:1/0:0)	DG	Postive	9.64	666.569	367.569	NH4+
DG(16:1/18:2/0:0)	DG	Postive	6.7	608.491	311.491	NH4+
DG(18:1/18:2/0:0)	DG	Postive	7.58	636.522	337.522	NH4+
DG(18:2/20:1/0:0)	DG	Postive	8.69	664.554	337.554	NH4+
DG(18:1/20:2/0:0)	DG	Postive	8.65	664.554	339.554	NH4+
DG(16:1/18:3/0:0)	DG	Postive	6.21	606.475	311.475	NH4+
DG(14:0/20:4/0:0)	DG	Postive	6.29	606.475	361.475	NH4+
DG(18:2/18:2/0:0)	DG	Postive	6.86	634.507	337.507	NH4+
DG(18:1/18:3/0:0)	DG	Postive	6.91	634.507	335.507	NH4+
DG(16:0/20:4/0:0)	DG	Postive	7.29	634.507	313.507	NH4+
DG(18:2/20:2/0:0)	DG	Postive	7.73	662.538	365.538	NH4+
DG(18:1/20:3/0:0)	DG	Postive	7.82	662.538	363.538	NH4+
DG(18:2/18:3/0:0)	DG	Postive	6.39	632.491	337.491	NH4+
DG(18:2/20:3/0:0)	DG	Postive	7.17	660.522	337.522	NH4+
DG(18:1/20:4/0:0)	DG	Postive	7.33	660.522	339.522	NH4+
DG(18:2/20:4/0:0)	DG	Postive	6.64	658.507	337.507	NH4+
DG(18:1/20:5/0:0)	DG	Postive	6.73	658.507	339.507	NH4+
DG(18:2/22:4/0:0)	DG	Postive	7.26	686.538	337.538	NH4+
TG(14:0/14:0/16:0)	TG	Postive	11.84	768.674	523.674	NH4+
TG(14:0/16:0/16:0)	TG	Postive	12.21	796.705	551.705	NH4+
TG(14:0/16:0/18:0)	TG	Postive	12.62	824.736	523.736	NH4+
TG(16:0/16:0/18:0)	TG	Postive	13.04	852.768	579.768	NH4+
TG(14:0/18:0/18:0)	TG	Postive	13.05	852.768	551.768	NH4+
TG(16:0/16:0/20:0)	TG	Postive	13.51	880.799	607.799	NH4+
TG(14:0/18:0/20:0)	TG	Postive	13.53	880.799	551.799	NH4+
TG(14:0/16:0/16:1)	TG	Postive	11.83	794.689	521.689	NH4+
TG(14:0/14:0/18:1)	TG	Postive	11.82	794.689	495.689	NH4+
TG(16:0/16:0/16:1)	TG	Postive	12.2	822.721	549.721	NH4+
TG(14:0/14:0/20:1)	TG	Postive	12.19	822.721	577.721	NH4+
TG(14:0/16:0/18:1)	TG	Postive	12.2	822.721	523.721	NH4+
TG(14:0/16:1/18:0)	TG	Postive	12.21	822.721	551.721	NH4+
TG(16:0/16:0/18:1)	TG	Postive	12.59	850.752	577.752	NH4+
TG(14:0/14:0/22:1)	TG	Postive	12.61	850.752	605.752	NH4+
TG(14:0/18:0/18:1)	TG	Postive	12.61	850.752	549.752	NH4+
TG(14:0/16:1/20:0)	TG	Postive	12.63	850.752	579.752	NH4+
TG(14:0/18:0/20:1)	TG	Postive	12.99	878.783	551.783	NH4+
TG(16:0/16:1/20:0)	TG	Postive	13.02	878.783	605.783	NH4+
TG(14:0/18:1/20:0)	TG	Postive	13.03	878.783	549.783	NH4+
TG(14:0/16:0/22:1)	TG	Postive	13.03	878.783	633.783	NH4+
TG(16:1/18:0/18:0)	TG	Postive	13.04	878.783	607.783	NH4+
TG(18:0/18:0/18:1)	TG	Postive	13.48	906.815	605.815	NH4+
TG(14:0/20:0/20:1)	TG	Postive	13.44	906.815	579.815	NH4+
TG(16:0/16:1/22:0)	TG	Postive	13.47	906.815	633.815	NH4+
TG(14:0/18:1/22:0)	TG	Postive	13.47	906.815	607.815	NH4+
TG(14:0/18:0/22:1)	TG	Postive	13.42	906.815	551.815	NH4+
TG(14:0/14:1/16:1)	TG	Postive	11.11	764.642	519.642	NH4+
TG(14:1/14:1/16:0)	TG	Postive	11.14	764.642	491.642	NH4+
TG(14:0/16:1/16:1)	TG	Postive	11.47	792.674	521.674	NH4+
TG(14:0/14:1/18:1)	TG	Postive	11.47	792.674	493.674	NH4+
TG(14:0/14:0/18:2)	TG	Postive	11.5	792.674	547.674	NH4+
TG(14:1/16:0/16:1)	TG	Postive	11.51	792.674	519.674	NH4+
TG(14:0/16:1/18:1)	TG	Postive	11.83	820.705	549.705	NH4+
TG(14:0/14:0/20:2)	TG	Postive	11.88	820.705	575.705	NH4+
TG(14:0/16:0/18:2)	TG	Postive	11.89	820.705	523.705	NH4+
TG(16:0/16:1/16:1)	TG	Postive	11.89	820.705	547.705	NH4+
TG(14:1/14:1/20:0)	TG	Postive	11.87	820.705	577.705	NH4+
TG(14:1/16:1/18:0)	TG	Postive	11.9	820.705	519.705	NH4+
TG(14:0/14:0/22:2)	TG	Postive	12.18	848.736	603.736	NH4+
TG(14:0/18:1/18:1)	TG	Postive	12.18	848.736	549.736	NH4+
TG(16:0/16:1/18:1)	TG	Postive	12.27	848.736	575.736	NH4+
TG(14:0/18:0/18:2)	TG	Postive	12.29	848.736	547.736	NH4+
TG(16:1/16:1/18:0)	TG	Postive	12.19	848.736	577.736	NH4+
TG(14:0/18:1/20:1)	TG	Postive	12.56	876.768	549.768	NH4+
TG(16:0/16:1/20:1)	TG	Postive	12.57	876.768	603.768	NH4+
TG(14:0/18:0/20:2)	TG	Postive	12.63	876.768	551.768	NH4+
TG(14:0/18:2/20:0)	TG	Postive	12.67	876.768	579.768	NH4+
TG(16:1/16:1/20:0)	TG	Postive	12.6	876.768	605.768	NH4+
TG(14:0/20:1/20:1)	TG	Postive	12.95	904.799	577.799	NH4+
TG(16:0/16:1/22:1)	TG	Postive	13.03	904.799	631.799	NH4+
TG(18:0/18:1/18:1)	TG	Postive	13.04	904.799	603.799	NH4+
TG(14:0/18:1/22:1)	TG	Postive	12.99	904.799	605.799	NH4+
TG(14:0/20:0/20:2)	TG	Postive	13.05	904.799	579.799	NH4+
TG(14:0/18:2/22:0)	TG	Postive	13.09	904.799	607.799	NH4+
TG(18:0/18:2/20:0)	TG	Postive	13.49	932.83	631.83	NH4+
TG(14:0/20:0/22:2)	TG	Postive	13.48	932.83	603.83	NH4+
TG(14:0/20:1/22:1)	TG	Postive	13.41	932.83	605.83	NH4+
TG(16:0/18:2/22:0)	TG	Postive	13.49	932.83	659.83	NH4+
TG(18:1/18:1/20:0)	TG	Postive	13.43	932.83	633.83	NH4+
TG(14:0/14:1/18:2)	TG	Postive	11.15	790.658	493.658	NH4+
TG(14:0/14:0/18:3)	TG	Postive	11.23	790.658	495.658	NH4+
TG(14:0/14:0/20:3)	TG	Postive	11.51	818.689	573.689	NH4+
TG(14:0/16:1/18:2)	TG	Postive	11.51	818.689	521.689	NH4+
TG(14:0/16:0/18:3)	TG	Postive	11.57	818.689	545.689	NH4+
TG(16:1/16:1/16:1)	TG	Postive	11.51	818.689	547.689	NH4+
TG(14:1/16:1/18:1)	TG	Postive	11.5	818.689	519.689	NH4+
TG(14:1/14:1/20:1)	TG	Postive	11.55	818.689	575.689	NH4+
TG(14:0/18:1/18:2)	TG	Postive	11.87	846.721	547.721	NH4+
TG(14:0/16:1/20:2)	TG	Postive	11.87	846.721	521.721	NH4+
TG(14:0/14:0/22:3)	TG	Postive	11.87	846.721	601.721	NH4+
TG(16:0/16:1/18:2)	TG	Postive	11.88	846.721	573.721	NH4+
TG(14:0/18:0/18:3)	TG	Postive	12.02	846.721	551.721	NH4+
TG(14:1/16:1/20:1)	TG	Postive	11.88	846.721	519.721	NH4+
TG(16:1/16:1/18:1)	TG	Postive	11.87	846.721	575.721	NH4+
TG(14:1/14:1/22:1)	TG	Postive	11.89	846.721	603.721	NH4+
TG(14:0/16:0/22:3)	TG	Postive	12.23	874.752	629.752	NH4+
TG(14:0/18:2/20:1)	TG	Postive	12.24	874.752	547.752	NH4+
TG(16:0/16:1/20:2)	TG	Postive	12.25	874.752	601.752	NH4+
TG(14:0/18:1/20:2)	TG	Postive	12.24	874.752	549.752	NH4+
TG(14:0/16:1/22:2)	TG	Postive	12.25	874.752	521.752	NH4+
TG(14:0/18:0/20:3)	TG	Postive	12.29	874.752	573.752	NH4+
TG(14:0/18:3/20:0)	TG	Postive	12.4	874.752	579.752	NH4+
TG(16:1/16:1/20:1)	TG	Postive	12.18	874.752	603.752	NH4+
TG(14:1/16:0/22:2)	TG	Postive	12.26	874.752	631.752	NH4+
TG(14:1/16:1/22:1)	TG	Postive	12.24	874.752	519.752	NH4+
TG(16:0/16:0/22:3)	TG	Postive	12.61	902.783	629.783	NH4+
TG(14:0/20:1/20:2)	TG	Postive	12.6	902.783	577.783	NH4+
TG(18:0/18:1/18:2)	TG	Postive	12.65	902.783	601.783	NH4+
TG(14:0/18:3/22:0)	TG	Postive	12.65	902.783	545.783	NH4+
TG(14:0/18:2/22:1)	TG	Postive	12.65	902.783	605.783	NH4+
TG(18:1/18:1/18:1)	TG	Postive	12.56	902.783	603.783	NH4+
TG(16:0/18:3/22:0)	TG	Postive	12.78	930.815	635.815	NH4+
TG(18:0/18:3/20:0)	TG	Postive	13.03	930.815	629.815	NH4+
TG(14:0/20:2/22:1)	TG	Postive	13.03	930.815	575.815	NH4+
TG(14:0/20:1/22:2)	TG	Postive	12.99	930.815	577.815	NH4+
TG(16:0/18:2/22:1)	TG	Postive	13.06	930.815	633.815	NH4+
TG(16:0/18:0/22:3)	TG	Postive	13.01	930.815	657.815	NH4+
TG(14:0/20:0/22:3)	TG	Postive	13.07	930.815	601.815	NH4+
TG(18:1/18:2/20:0)	TG	Postive	12.92	930.815	631.815	NH4+
TG(16:0/20:0/22:3)	TG	Postive	13.48	958.846	685.846	NH4+
TG(14:0/22:0/22:3)	TG	Postive	13.56	958.846	601.846	NH4+
TG(18:2/20:0/20:1)	TG	Postive	13.55	958.846	661.846	NH4+
TG(14:1/14:1/18:2)	TG	Postive	10.76	788.642	491.642	NH4+
TG(14:0/16:1/18:3)	TG	Postive	11.19	816.674	545.674	NH4+
TG(14:0/14:0/20:4)	TG	Postive	11.39	816.674	495.674	NH4+
TG(14:0/16:0/18:4)	TG	Postive	11.32	816.674	543.674	NH4+
TG(14:1/16:1/18:2)	TG	Postive	11.18	816.674	519.674	NH4+
TG(14:1/14:1/20:2)	TG	Postive	11.19	816.674	573.674	NH4+
TG(14:0/16:0/20:4)	TG	Postive	11.77	844.705	523.705	NH4+
TG(14:0/14:0/22:4)	TG	Postive	11.57	844.705	599.705	NH4+
TG(14:0/18:2/18:2)	TG	Postive	11.56	844.705	547.705	NH4+
TG(14:0/18:0/18:4)	TG	Postive	11.56	844.705	543.705	NH4+
TG(14:0/18:1/18:3)	TG	Postive	11.62	844.705	549.705	NH4+
TG(16:0/16:1/18:3)	TG	Postive	11.62	844.705	571.705	NH4+
TG(16:1/16:1/18:2)	TG	Postive	11.52	844.705	573.705	NH4+
TG(14:1/14:1/22:2)	TG	Postive	11.58	844.705	601.705	NH4+
TG(14:0/18:3/20:1)	TG	Postive	11.89	872.736	545.736	NH4+
TG(14:0/18:2/20:2)	TG	Postive	11.92	872.736	547.736	NH4+
TG(16:0/16:1/20:3)	TG	Postive	11.95	872.736	599.736	NH4+
TG(14:0/16:0/22:4)	TG	Postive	11.93	872.736	627.736	NH4+
TG(14:0/18:1/20:3)	TG	Postive	11.96	872.736	549.736	NH4+
TG(14:0/18:0/20:4)	TG	Postive	12.01	872.736	571.736	NH4+
TG(16:1/16:1/20:2)	TG	Postive	11.88	872.736	601.736	NH4+
TG(14:1/16:1/22:2)	TG	Postive	11.94	872.736	519.736	NH4+
TG(14:1/16:0/22:3)	TG	Postive	11.91	872.736	629.736	NH4+
TG(14:0/18:2/22:2)	TG	Postive	12.25	900.768	603.768	NH4+
TG(14:0/20:2/20:2)	TG	Postive	12.29	900.768	575.768	NH4+
TG(14:0/20:0/20:4)	TG	Postive	12.12	900.768	579.768	NH4+
TG(16:0/16:1/22:3)	TG	Postive	12.31	900.768	627.768	NH4+
TG(14:0/20:1/20:3)	TG	Postive	12.33	900.768	577.768	NH4+
TG(14:0/18:3/22:1)	TG	Postive	12.36	900.768	605.768	NH4+
TG(18:0/18:2/18:2)	TG	Postive	12.33	900.768	599.768	NH4+
TG(14:0/18:0/22:4)	TG	Postive	12.41	900.768	551.768	NH4+
TG(18:1/18:1/18:2)	TG	Postive	12.23	900.768	601.768	NH4+
TG(16:1/16:1/22:2)	TG	Postive	12.23	900.768	629.768	NH4+
TG(14:0/20:4/22:0)	TG	Postive	12.5	928.799	607.799	NH4+
TG(14:0/20:1/22:3)	TG	Postive	12.68	928.799	577.799	NH4+
TG(18:0/18:3/20:1)	TG	Postive	12.7	928.799	627.799	NH4+
TG(14:0/20:2/22:2)	TG	Postive	12.64	928.799	603.799	NH4+
TG(14:0/20:3/22:1)	TG	Postive	12.72	928.799	605.799	NH4+
TG(14:0/20:0/22:4)	TG	Postive	12.73	928.799	599.799	NH4+
TG(18:1/18:3/20:0)	TG	Postive	12.59	928.799	629.799	NH4+
TG(18:2/18:2/20:0)	TG	Postive	12.67	928.799	631.799	NH4+
TG(18:2/18:2/22:0)	TG	Postive	13.16	956.83	659.83	NH4+
TG(14:1/16:1/18:3)	TG	Postive	10.86	814.658	519.658	NH4+
TG(14:0/14:0/22:5)	TG	Postive	11.29	842.689	597.689	NH4+
TG(14:0/18:2/18:3)	TG	Postive	11.3	842.689	547.689	NH4+
TG(16:1/16:1/18:3)	TG	Postive	11.25	842.689	571.689	NH4+
TG(14:1/14:1/22:3)	TG	Postive	11.25	842.689	599.689	NH4+
TG(14:0/18:1/20:4)	TG	Postive	11.61	870.721	571.721	NH4+
TG(14:0/18:2/20:3)	TG	Postive	11.63	870.721	547.721	NH4+
TG(14:0/16:0/22:5)	TG	Postive	11.66	870.721	625.721	NH4+
TG(16:0/16:1/20:4)	TG	Postive	11.69	870.721	597.721	NH4+
TG(14:0/18:3/20:2)	TG	Postive	11.69	870.721	575.721	NH4+
TG(14:0/16:1/22:4)	TG	Postive	11.68	870.721	521.721	NH4+
TG(16:1/16:1/20:3)	TG	Postive	11.58	870.721	599.721	NH4+
TG(14:1/16:1/22:3)	TG	Postive	11.66	870.721	519.721	NH4+
TG(14:0/20:0/20:5)	TG	Postive	11.87	898.752	579.752	NH4+
TG(14:0/18:0/22:5)	TG	Postive	12.01	898.752	653.752	NH4+
TG(14:0/18:2/22:3)	TG	Postive	11.92	898.752	547.752	NH4+
TG(14:0/18:3/22:2)	TG	Postive	12.01	898.752	603.752	NH4+
TG(16:0/16:1/22:4)	TG	Postive	12.05	898.752	625.752	NH4+
TG(14:0/20:2/20:3)	TG	Postive	12.01	898.752	575.752	NH4+
TG(14:0/18:1/22:4)	TG	Postive	12.03	898.752	549.752	NH4+
TG(18:0/18:2/18:3)	TG	Postive	12.06	898.752	597.752	NH4+
TG(14:0/20:1/20:4)	TG	Postive	12.12	898.752	577.752	NH4+
TG(14:1/18:0/22:4)	TG	Postive	11.91	898.752	655.752	NH4+
TG(18:1/18:2/18:2)	TG	Postive	11.92	898.752	599.752	NH4+
TG(16:1/16:1/22:3)	TG	Postive	11.93	898.752	627.752	NH4+
TG(14:0/20:0/22:5)	TG	Postive	12.12	926.783	579.783	NH4+
TG(16:0/18:3/22:2)	TG	Postive	12.36	926.783	631.783	NH4+
TG(14:0/20:2/22:3)	TG	Postive	12.28	926.783	601.783	NH4+
TG(18:0/18:3/20:2)	TG	Postive	12.45	926.783	625.783	NH4+
TG(14:0/20:3/22:2)	TG	Postive	12.38	926.783	603.783	NH4+
TG(16:0/18:2/22:3)	TG	Postive	12.39	926.783	653.783	NH4+
TG(14:0/20:1/22:4)	TG	Postive	12.39	926.783	577.783	NH4+
TG(18:1/18:3/20:1)	TG	Postive	12.31	926.783	627.783	NH4+
TG(18:2/18:3/20:0)	TG	Postive	12.28	926.783	629.783	NH4+
TG(14:0/22:1/22:4)	TG	Postive	12.68	954.815	599.815	NH4+
TG(16:0/20:4/22:1)	TG	Postive	12.9	954.815	633.815	NH4+
TG(18:2/18:3/22:0)	TG	Postive	12.67	954.815	657.815	NH4+
TG(18:1/20:1/22:3)	TG	Postive	13.06	982.846	683.846	NH4+
TG(14:0/18:3/18:3)	TG	Postive	10.99	840.674	545.674	NH4+
TG(14:0/14:0/22:6)	TG	Postive	11.03	840.674	595.674	NH4+
TG(14:0/18:2/18:4)	TG	Postive	10.98	840.674	543.674	NH4+
TG(14:1/14:1/22:4)	TG	Postive	10.96	840.674	597.674	NH4+
TG(14:1/16:1/20:4)	TG	Postive	11.04	840.674	519.674	NH4+
TG(14:0/18:3/20:3)	TG	Postive	11.31	868.705	573.705	NH4+
TG(14:0/18:2/20:4)	TG	Postive	11.44	868.705	547.705	NH4+
TG(16:0/16:1/20:5)	TG	Postive	11.44	868.705	595.705	NH4+
TG(14:0/16:0/22:6)	TG	Postive	11.44	868.705	623.705	NH4+
TG(14:0/18:1/20:5)	TG	Postive	11.5	868.705	549.705	NH4+
TG(16:1/16:1/20:4)	TG	Postive	11.31	868.705	597.705	NH4+
TG(14:0/18:3/22:3)	TG	Postive	11.67	896.736	601.736	NH4+
TG(14:0/20:3/20:3)	TG	Postive	11.63	896.736	573.736	NH4+
TG(14:0/18:2/22:4)	TG	Postive	11.71	896.736	547.736	NH4+
TG(14:0/18:0/22:6)	TG	Postive	11.75	896.736	651.736	NH4+
TG(16:0/16:1/22:5)	TG	Postive	11.81	896.736	623.736	NH4+
TG(14:0/20:2/20:4)	TG	Postive	11.81	896.736	575.736	NH4+
TG(14:0/18:1/22:5)	TG	Postive	11.79	896.736	549.736	NH4+
TG(18:1/18:2/18:3)	TG	Postive	11.66	896.736	597.736	NH4+
TG(14:1/18:0/22:5)	TG	Postive	11.63	896.736	653.736	NH4+
TG(16:1/16:1/22:4)	TG	Postive	11.75	896.736	625.736	NH4+
TG(18:2/18:2/18:2)	TG	Postive	11.62	896.736	599.736	NH4+
TG(14:0/20:0/22:6)	TG	Postive	11.98	924.768	579.768	NH4+
TG(14:0/20:3/22:3)	TG	Postive	11.99	924.768	601.768	NH4+
TG(14:0/20:2/22:4)	TG	Postive	12.07	924.768	575.768	NH4+
TG(16:0/18:3/22:3)	TG	Postive	12.12	924.768	651.768	NH4+
TG(18:0/18:3/20:3)	TG	Postive	12.18	924.768	623.768	NH4+
TG(14:0/20:4/22:2)	TG	Postive	12.12	924.768	603.768	NH4+
TG(14:0/20:1/22:5)	TG	Postive	12.12	924.768	577.768	NH4+
TG(18:1/18:3/20:2)	TG	Postive	12.05	924.768	625.768	NH4+
TG(16:1/18:2/22:3)	TG	Postive	12.02	924.768	653.768	NH4+
TG(18:2/18:3/20:1)	TG	Postive	12	924.768	627.768	NH4+
TG(18:3/18:3/20:0)	TG	Postive	12.01	924.768	629.768	NH4+
TG(16:0/20:3/22:3)	TG	Postive	12.43	952.799	679.799	NH4+
TG(14:0/22:2/22:4)	TG	Postive	12.41	952.799	603.799	NH4+
TG(14:0/22:0/22:6)	TG	Postive	12.37	952.799	607.799	NH4+
TG(16:0/20:4/22:2)	TG	Postive	12.48	952.799	631.799	NH4+
TG(14:0/22:1/22:5)	TG	Postive	12.52	952.799	605.799	NH4+
TG(18:1/18:2/22:3)	TG	Postive	12.37	952.799	653.799	NH4+
TG(14:0/18:2/20:5)	TG	Postive	11.03	866.689	569.689	NH4+
TG(14:0/18:3/20:4)	TG	Postive	11.03	866.689	571.689	NH4+
TG(16:1/16:1/20:5)	TG	Postive	11.04	866.689	595.689	NH4+
TG(14:0/18:3/22:4)	TG	Postive	11.36	894.721	599.721	NH4+
TG(14:0/20:3/20:4)	TG	Postive	11.45	894.721	573.721	NH4+
TG(14:0/18:2/22:5)	TG	Postive	11.5	894.721	547.721	NH4+
TG(14:0/20:2/20:5)	TG	Postive	11.56	894.721	575.721	NH4+
TG(16:0/16:1/22:6)	TG	Postive	11.56	894.721	621.721	NH4+
TG(14:0/18:1/22:6)	TG	Postive	11.62	894.721	549.721	NH4+
TG(18:1/18:3/18:3)	TG	Postive	11.41	894.721	595.721	NH4+
TG(16:1/16:1/22:5)	TG	Postive	11.45	894.721	623.721	NH4+
TG(18:2/18:2/18:3)	TG	Postive	11.35	894.721	597.721	NH4+
TG(14:0/20:1/22:6)	TG	Postive	11.77	922.752	595.752	NH4+
TG(14:0/20:4/22:3)	TG	Postive	11.79	922.752	601.752	NH4+
TG(14:0/20:3/22:4)	TG	Postive	11.71	922.752	599.752	NH4+
TG(14:0/20:5/22:2)	TG	Postive	11.86	922.752	603.752	NH4+
TG(14:0/20:2/22:5)	TG	Postive	11.82	922.752	575.752	NH4+
TG(18:0/18:3/20:4)	TG	Postive	11.95	922.752	621.752	NH4+
TG(16:1/18:3/22:3)	TG	Postive	11.76	922.752	651.752	NH4+
TG(18:1/18:3/20:3)	TG	Postive	11.79	922.752	623.752	NH4+
TG(14:1/20:0/22:6)	TG	Postive	11.81	922.752	593.752	NH4+
TG(18:2/18:3/20:2)	TG	Postive	11.76	922.752	625.752	NH4+
TG(18:3/18:3/20:1)	TG	Postive	11.73	922.752	627.752	NH4+
TG(16:0/20:4/22:3)	TG	Postive	12.13	950.783	677.783	NH4+
TG(16:0/20:1/22:6)	TG	Postive	12.14	950.783	623.783	NH4+
TG(14:0/22:3/22:4)	TG	Postive	12.06	950.783	601.783	NH4+
TG(18:1/18:3/22:3)	TG	Postive	12.1	950.783	651.783	NH4+
TG(18:2/18:2/22:3)	TG	Postive	12.06	950.783	653.783	NH4+
TG(14:0/18:3/22:5)	TG	Postive	11.09	892.705	597.705	NH4+
TG(14:0/20:4/20:4)	TG	Postive	11.17	892.705	571.705	NH4+
TG(14:0/20:3/20:5)	TG	Postive	11.18	892.705	573.705	NH4+
TG(14:0/18:2/22:6)	TG	Postive	11.29	892.705	547.705	NH4+
TG(16:1/16:1/22:6)	TG	Postive	11.19	892.705	621.705	NH4+
TG(18:2/18:3/18:3)	TG	Postive	11.09	892.705	595.705	NH4+
TG(14:0/20:4/22:4)	TG	Postive	11.49	920.736	599.736	NH4+
TG(14:0/20:5/22:3)	TG	Postive	11.54	920.736	601.736	NH4+
TG(14:0/20:3/22:5)	TG	Postive	11.52	920.736	573.736	NH4+
TG(16:0/18:3/22:5)	TG	Postive	11.68	920.736	647.736	NH4+
TG(14:0/20:2/22:6)	TG	Postive	11.68	920.736	575.736	NH4+
TG(16:1/18:3/22:4)	TG	Postive	11.54	920.736	649.736	NH4+
TG(18:1/18:3/20:4)	TG	Postive	11.56	920.736	621.736	NH4+
TG(18:2/18:3/20:3)	TG	Postive	11.49	920.736	623.736	NH4+
TG(18:3/18:3/20:2)	TG	Postive	11.5	920.736	625.736	NH4+
TG(14:0/22:4/22:4)	TG	Postive	11.75	948.768	599.768	NH4+
TG(14:0/22:3/22:5)	TG	Postive	11.85	948.768	601.768	NH4+
TG(14:0/22:2/22:6)	TG	Postive	12.01	948.768	603.768	NH4+
TG(16:0/20:5/22:3)	TG	Postive	11.89	948.768	675.768	NH4+
TG(18:0/18:3/22:5)	TG	Postive	12.06	948.768	647.768	NH4+
TG(16:1/20:4/22:3)	TG	Postive	11.77	948.768	677.768	NH4+
TG(18:1/18:3/22:4)	TG	Postive	11.89	948.768	649.768	NH4+
TG(18:2/18:3/22:3)	TG	Postive	11.79	948.768	651.768	NH4+
TG(18:3/18:3/22:2)	TG	Postive	11.8	948.768	653.768	NH4+
TG(18:0/20:4/22:4)	TG	Postive	12.33	976.799	655.799	NH4+
TG(14:0/20:4/22:5)	TG	Postive	11.23	918.721	597.721	NH4+
TG(14:0/20:5/22:4)	TG	Postive	11.24	918.721	599.721	NH4+
TG(14:0/20:3/22:6)	TG	Postive	11.31	918.721	573.721	NH4+
TG(18:2/18:3/20:4)	TG	Postive	11.24	918.721	621.721	NH4+
TG(18:3/18:3/20:3)	TG	Postive	11.24	918.721	623.721	NH4+
TG(14:0/22:3/22:6)	TG	Postive	11.66	946.752	601.752	NH4+
TG(16:0/20:5/22:4)	TG	Postive	11.73	946.752	673.752	NH4+
TG(14:0/22:4/22:5)	TG	Postive	11.55	946.752	599.752	NH4+
TG(16:0/20:4/22:5)	TG	Postive	11.69	946.752	625.752	NH4+
TG(18:1/18:3/22:5)	TG	Postive	11.66	946.752	647.752	NH4+
TG(18:2/18:3/22:4)	TG	Postive	11.58	946.752	649.752	NH4+
TG(14:0/20:5/22:5)	TG	Postive	10.96	916.705	597.705	NH4+
TG(14:0/20:4/22:6)	TG	Postive	11.03	916.705	571.705	NH4+
TG(18:3/18:3/20:4)	TG	Postive	10.96	916.705	621.705	NH4+
TG(16:0/20:5/22:5)	TG	Postive	11.37	944.736	625.736	NH4+
TG(14:0/22:5/22:5)	TG	Postive	11.3	944.736	597.736	NH4+
TG(16:0/20:4/22:6)	TG	Postive	11.37	944.736	623.736	NH4+
TG(14:0/22:4/22:6)	TG	Postive	11.36	944.736	599.736	NH4+
TG(18:1/18:3/22:6)	TG	Postive	11.42	944.736	645.736	NH4+
TG(18:2/18:3/22:5)	TG	Postive	11.36	944.736	647.736	NH4+
TG(18:3/18:3/22:4)	TG	Postive	11.33	944.736	649.736	NH4+
PS(44:1)	PS	Postive	12.64	902.677	717.677	H+
PS(34:2)	PS	Postive	6.24	760.505	575.505	H+
PS(44:2)	PS	Postive	12.27	900.662	715.662	H+
PS(32:3)	PS	Postive	3.82	730.458	545.458	H+
PS(44:3)	PS	Postive	11.91	898.646	713.646	H+
PS(44:4)	PS	Postive	11.63	896.63	711.63	H+
PS(44:5)	PS	Postive	11.37	894.615	709.615	H+
PS(38:6)	PS	Postive	5.85	808.505	623.505	H+
PA(36:1)	PA	Postive	6.52	703.52	605.52	H+
PA(38:1)	PA	Postive	7.37	731.551	633.551	H+

## Sheet: Table S3
Table S3 Widely-targeted metabolomic and lipidomic dataset of discovery cohort after batch effect correction(QC-RLSC)
sample	CAD subgroup	MEDN001	MEDN002	MEDN004	MEDN005	MEDN009	MEDN010	MEDN011	MEDN012	MEDN015	MEDN016	MEDN017	MEDN018	MEDN019	MEDN032	MEDN033	MEDN035	MEDN041	MEDN042	MEDN045	MEDN046	MEDN051	MEDN056	MEDN066	MEDN085	MEDN097	MEDN102	MEDN104	MEDN106	MEDN110	MEDN112	MEDN113	MEDN114	MEDN120	MEDN136	MEDN138	MEDN145	MEDN148	MEDN153	MEDN164	MEDN172	MEDN179	MEDN199	MEDN200	MEDN201	MEDN205	MEDN213	MEDN223	MEDN224
		D-Aspartic acid	D-Pyrrolidine-2-carboxylic acid	L-Cystine	L-Threonine	L-Aspartic Acid	L-Citrulline	L-Glutamic Acid	L-Histidine	L-Phenylalanine	L-Proline	L-Pyroglutamic Acid	L-Serine	L-Tryptophan	Allantoin	Asp-phe	D-Glutamic acid	Hexanoyl glycine	L-Asparagine Anhydrous	L-Cysteine	L-Glutamine	Methionine sulfoxide	N-acetyl-l-leucine	Phenylacetyl-L-glutamine	Benzoylformic acid	p–Hydroxyphenyl acetic acid	theophylline	Tauroursodeoxycholic acid	Taurochenodesoxycholic acid	Glycoursodeoxycholic acid	Glycocholic acid	Glycochenodeoxycholic acid	Deoxycholic acid	Dulcitol	1,7-Dimethylxanthine	1-Methylhistidine	5'-Deoxy-5'-(methylthio) adenosine	5-Methyluridine	Adenosine 5'-monophosphate	Inosine	β-Nicotinamide mononucleotide	L-Thyroxine	D-Malic acid	L-Malic acid	Succinic acid	Malate	D-Sorbitol	D-Sucrose	D-Trehalose
CD1006	SCAD	0.482398	1.1986	0.314764	0.710828	0.716071	1.07568	0.70872	0.886946	0.748374	1.1318	0.839858	0.980753	0.863601	1.13354	0.463134	0.580649	0.812614	0.764099	0.80462	0.67352	0.948297	0.611561	0.44247	0.297735	0.775596	7.36455e-06	0.411306	0.204811	0.209654	0.161537	0.194157	0.139205	2.36563	0.00245156	4.44063	0.00135737	0.912126	0.860655	4.82356e-05	1.19067	0.932481	3.28031	1.22215	1.0481	1.79658	1.51848	1.02237	0.99144
CD1036	MI	1.07671	1.01896	1.35211	0.635345	0.907119	0.612955	0.579745	1.89218	1.0863	1.1574	0.978163	1.10803	1.17727	0.876387	0.702593	0.726174	1.8497	0.950081	0.55779	1.66841	1.44158	0.689908	1.45852	0.964198	0.86147	4.75172	0.500405	0.52032	0.353328	0.326814	0.695731	0.0984929	0.670232	3.07095	2.19849	0.311965	1.84228	0.299195	0.0660122	0.917538	1.36063	0.681028	1.32824	0.961703	1.11999	0.596016	1.19074	1.01131
CD1039	UA	0.771343	1.0516	0.79444	0.67072	0.630408	0.752697	0.840824	1.99228	1.02024	0.388718	1.63443	0.889459	0.368803	0.828369	0.457955	0.5279	1.61723	0.824099	0.312207	2.14281	1.94843	0.353213	1.11692	3.01737	0.470597	1.97115e-05	2.53033	0.28227	0.418679	0.339387	0.422955	0.0231821	1.23613	3.33807e-05	4.59492	0.420421	4.38396	0.414717	0.130615	1.1805	2.16812	1.47637	0.995139	1.97302	1.09952	1.10094	1.55717	1.44966
CD1055	UA	0.507609	1.0163	1.07258	0.975	0.743374	0.938481	1.02743	0.684297	1.02369	1.07401	0.778163	0.652568	0.949696	0.987391	0.368429	1.11625	0.391123	1.19057	0.346988	0.795113	1.10137	0.748101	2.4203	1.17011	0.439899	0.0158193	0.327521	0.182233	0.42806	0.535167	0.404492	0.322814	0.384514	0.0284642	2.26502	0.203342	1.28127	0.603734	0.0971777	1.7642	1.08608	0.954104	1.29907	0.721821	0.935625	0.557595	0.757728	0.74896
CD1069	UA	0.800242	1.37292	1.05776	1.18274	0.705369	1.37319	0.736659	0.799831	0.825493	1.30523	0.992274	1.18267	1.03308	1.14849	1.02797	1.19671	0.644506	0.982692	0.407206	0.70518	0.851458	0.641922	0.339942	0.51185	1.47377	0.00728216	0.472048	0.214502	0.155804	0.0955918	0.159356	0.0948732	0.743916	0.000175333	1.0202	0.175796	1.29985	1.00893	0.0745165	1.829	0.992382	1.59457	1.85464	0.989558	1.5748	0.779737	0.89604	0.850119
CD1075	SCAD	0.861814	0.0862754	0.763666	0.929598	0.915952	1.15878	0.891553	0.917032	0.92262	0.0329691	0.183442	0.786591	1.26311	0.844551	0.386791	1.10167	0.503029	0.778112	0.89824	0.595302	0.664494	1.10779	0.330886	0.816456	1.0513	2.0266	1.53419	3.76256	0.687882	3.09181	2.01679	0.484537	0.324275	2.62492	0.175551	0.708711	0.769983	0.78265	0.122913	1.23568	1.30844	1.00846	0.809354	0.906166	1.29386	0.721464	1.20482	1.11006
CD108	UA	0.592409	0.878394	0.737147	0.858855	0.790961	0.817489	1.07198	0.953546	1.02518	0.839534	0.631462	1.00114	1.6935	0.782495	0.333709	1.19553	0.149756	1.0419	1.22364	0.969436	0.890167	0.686138	0.388472	1.23832	0.383083	2.77737	0.213174	0.22807	0.281628	0.305395	0.52205	0.707056	0.755045	5.32827	0.277999	0.448848	0.575762	0.681013	0.183307	0.803828	1.13608	0.544328	0.559742	1.18331	0.877401	0.667127	1.02872	1.49305
CD1097	MI	0.634757	0.888282	1.93159	0.645054	0.868802	0.374433	0.621005	0.595869	0.955675	0.815475	0.580774	0.76377	1.42299	1.38846	0.358124	1.18647	1.39495	0.842423	0.77933	0.781192	0.817343	0.714491	0.165687	1.07864	0.406069	1.31972	0.29602	0.101397	0.949844	0.276625	0.208073	0.429386	0.293301	2.53069	2.87638	0.314859	0.865908	0.672004	0.0800145	1.30591	0.801717	1.1587	2.39274	0.786583	1.25285	0.626488	0.837842	1.12663
CD1107	SCAD	0.477988	0.773508	1.71466	0.875713	0.672671	1.09975	0.73666	0.572283	0.847502	0.827632	0.694039	1.02128	1.07948	1.04729	0.402086	1.23851	2.64774	0.995412	0.291622	0.65537	0.821679	1.26002	0.290818	0.725514	0.324349	1.11528	0.685677	0.626813	1.20364	0.274842	0.73176	0.252512	1.19265	1.32722	2.08677	0.363503	1.06925	0.706368	0.101519	1.68651	0.709898	1.66399	2.53428	0.973283	2.11586	1.29337	1.23151	1.23858
CD1109	MI	0.989149	1.51702	0.549746	0.624869	0.64086	0.58481	1.09415	0.740334	0.962545	1.36368	0.460015	0.966908	1.04205	0.826715	0.335734	1.18565	0.391723	0.738856	0.810257	0.776141	1.04287	0.950379	0.534856	0.000606637	0.874811	0.0193605	0.255218	0.707769	0.184614	0.401811	0.258903	0.132868	0.000878349	0.014243	0.00150804	0.00163733	0.600488	0.984166	0.0983085	1.09104	0.695427	1.8028	1.59212	1.75272	1.519	0.494007	1.53973	1.3333
CD1112	SCAD	0.57341	1.37273	1.21416	0.871628	1.11955	0.312478	0.318141	0.870632	0.732359	1.25949	0.493309	1.04921	1.18048	1.10723	0.71033	0.517782	0.626657	0.732691	0.345885	1.05206	0.938926	0.491659	0.792054	0.603214	0.340906	0.0449248	0.120162	0.312447	0.164298	0.43968	0.433304	0.121245	0.000741993	0.0613043	0.00136944	0.00112398	0.539635	0.644997	0.0614207	1.20219	0.717432	1.23165	0.564619	0.719804	1.09017	0.620637	0.702418	1.00362
CD1113	SCAD	0.498752	0.969871	0.468227	0.822525	0.777953	0.507561	0.416268	0.845832	0.946947	1.01347	1.04258	0.817747	1.2081	0.973898	0.455711	0.845039	0.355002	0.799656	0.590841	0.737646	0.869387	0.876327	0.55009	1.83164	2.13586	1.91029	0.56327	0.245203	1.26447	0.0991336	0.363915	0.0626607	0.841145	2.80914	0.20399	0.356324	1.33143	1.22524	0.200348	1.25677	1.19593	1.00613	1.15008	0.348317	1.2693	1.10722	0.666283	0.795421
CD1123	SCAD	1.39845	1.80219	1.19222	0.786582	0.667814	0.601398	1.20325	2.19062	1.1516	1.5334	1.68377	0.930027	1.4393	1.0352	0.605318	1.23888	0.21536	0.914666	1.19666	2.0976	1.85083	1.25525	0.716742	0.656028	0.352267	0.23154	1.68344	1.28531	2.05442	1.56067	1.53517	0.785364	1.63289	0.115832	1.42487	0.136383	1.79006	0.560261	0.0452118	1.0679	1.14979	2.09171	0.769788	0.993686	1.70677	1.08454	1.15126	1.01746
CD1127	UA	0.468977	0.0977877	0.599657	0.726138	0.515211	0.446	0.589403	0.789689	0.785109	0.0236883	0.290592	1.09144	0.791749	0.890213	0.946388	0.506553	1.02161	1.20589	0.488915	0.329652	0.724173	1.37145	1.43644	0.787427	5.4479	0.520911	0.184425	0.177405	1.74678	0.157043	0.765671	1.59697	2.16037	0.787904	2.50795	0.44338	0.588824	0.624266	0.0680299	1.48263	0.853866	1.75842	1.52027	1.10168	1.50387	1.92249	1.19602	1.16211
CD1128	UA	0.771355	1.11552	1.27931	0.485552	0.734861	0.992614	0.641534	1.54097	0.956375	1.15828	1.33356	1.12514	1.23662	1.0854	0.345149	0.651424	0.994941	1.46795	0.886144	1.33105	1.28695	0.590574	0.393845	0.709742	0.299244	0.00487449	0.306058	0.330098	0.0498891	1.84257	0.243083	0.0911366	0.468376	0.0029581	1.20095	0.223347	1.56328	0.413184	0.00594423	1.1625	0.693078	1.30945	1.1319	0.977841	0.863465	0.657536	1.02502	1.10435
CD1143	SCAD	0.471606	0.0886092	0.602626	0.73574	0.753063	0.815852	0.392684	0.802261	1.05029	0.0147832	0.383916	0.688322	1.3305	0.987519	0.401544	0.604505	0.586028	1.27412	0.53576	0.69168	0.881675	0.664437	0.383251	1.29029	0.257857	0.183269	0.3552	0.435563	0.628693	1.25015	0.813213	0.229399	0.321876	0.240438	0.779257	0.537315	0.994141	0.819744	0.0447662	1.15386	1.10179	1.68955	2.46632	0.933443	2.89341	0.608371	1.22683	1.10865
CD1145	SCAD	0.406362	1.51781	0.461955	1.25974	0.676567	1.99037	0.387579	0.722398	0.848951	1.41053	0.699113	0.96765	0.380606	1.01027	0.270686	1.14961	0.484877	1.00407	0.957082	0.596209	0.842424	0.909319	0.807938	0.78869	2.00311	0.778885	0.340016	0.40541	0.283522	0.158616	0.270691	0.375788	0.477149	0.104909	0.255285	0.713634	1.0911	0.637733	0.0729666	1.33011	0.613352	0.9818	1.33446	1.70429	0.897177	0.557909	1.45128	1.27099
CD1148	SCAD	0.853778	1.08538	0.454984	0.594576	0.856039	0.191138	0.53813	1.26339	0.925071	0.826609	0.726366	0.613773	1.52485	0.70651	0.73491	0.437929	0.388003	0.788561	0.346659	1.08353	0.964886	0.378714	1.85092	0.339709	1.07384	0.0899998	0.979519	0.497071	0.791697	0.0986359	0.199018	0.103674	0.488159	0.158126	0.00130601	0.000972297	0.506568	1.49352	0.136327	1.12092	1.20354	0.963822	0.884904	1.09666	1.32598	0.498747	0.686558	1.12979
CD1149	UA	0.860247	0.783188	1.46957	0.933496	0.816199	1.35125	0.373558	0.655918	0.870753	0.868824	1.63125	0.923994	0.578041	1.28121	0.15791	0.638705	0.815325	1.61694	0.554399	0.627794	0.761531	0.716794	0.80104	0.839412	0.693537	0.65226	0.590043	0.366522	0.274407	0.491762	0.539415	0.277721	0.726652	0.626524	0.110913	0.154688	0.83658	1.2368	0.0581688	1.16112	0.710568	0.942862	1.35192	0.922648	0.692405	0.781457	0.822035	0.861247
CD1153	MI	1.28739	1.80047	2.45513	0.877961	0.696328	0.837771	1.24688	1.7131	1.01244	1.43026	0.613282	1.28344	0.904824	1.34593	0.45859	1.03428	1.77105	1.41695	0.307993	1.82638	1.77574	0.416994	1.4449	0.711163	0.674469	0.00280576	2.13887	1.99602	1.21126	1.41381	1.49597	0.409921	0.44131	0.0019737	0.688407	0.158043	1.494	2.52917	0.110372	1.76159	1.8327	2.04907	2.16886	1.8754	2.32945	0.436056	1.12599	1.17579
CD1154	UA	0.366671	0.288733	1.04844	0.927156	0.771401	1.21465	0.635871	0.835925	0.975601	0.0397265	0.403139	0.475502	1.11175	1.23973	0.605946	0.912171	0.189289	0.878325	1.37536	0.605778	0.933774	1.42793	0.67002	1.16044	0.98233	0.38377	0.304694	0.367048	0.0462834	0.273566	0.340341	0.0577867	3.03373	0.607577	0.680224	1.13963	1.15099	0.322392	0.0749898	1.16939	1.13661	0.966893	0.795335	0.877162	0.964771	2.52527	1.29511	1.06112
CD1158	SCAD	0.397036	1.06995	1.8463	0.760507	0.778352	1.29793	0.742618	0.795898	1.44553	1.16907	0.364601	1.02968	0.980019	0.904934	0.749872	0.735001	0.64713	0.599596	0.867476	0.883884	1.00678	0.884039	3.06031	2.91226	3.49025	1.77838	0.220288	0.0258969	0.122207	0.137607	0.0646163	0.0814352	2.53234	1.76072	1.10166	0.64833	7.28719e-05	0.000430282	0.0901314	1.40208	0.495615	1.24125	1.27632	1.14274	1.11341	1.17083	0.752296	0.493156
CD1159	SCAD	0.932635	0.0185712	0.725799	0.740466	0.937958	1.10293	1.03736	0.724038	0.929276	0.0108974	0.11083	0.446324	1.10837	1.09506	0.475142	1.0637	0.268131	0.920686	0.723412	0.362636	0.516704	1.08773	0.372746	0.672101	0.364234	1.46984e-05	0.340045	0.218175	0.320709	0.482657	0.597626	0.131991	0.632592	3.31086e-05	0.388079	0.653146	0.463912	1.45951	0.0685908	1.49546	0.83822	0.840533	0.807165	0.923547	1.11144	0.874736	0.912456	0.874633
CD116	SCAD	1.15975	1.0647	0.437619	1.32314	0.821531	0.54694	0.655005	2.17849	1.01513	0.0593591	1.21904	1.42973	1.2185	0.983101	0.674215	0.753534	0.432463	0.881846	0.991353	2.05807	2.48736	0.853753	0.352458	0.461201	0.291937	1.9055e-05	0.440801	1.94312	1.55139	1.40496	1.79478	0.746122	0.589038	3.32537e-05	0.487523	0.912581	2.44975	0.47533	0.0484937	0.645297	1.14899	0.636853	0.740596	0.957893	1.37932	0.453352	1.04549	1.0402
CD1161	MI	0.644024	1.17471	0.158615	1.31143	0.66755	0.465292	0.856036	0.998287	1.04857	1.13425	0.596426	1.51296	0.381526	1.34124	0.533122	1.8595	0.544475	1.33674	2.3624	0.813853	0.9207	1.26518	0.404203	0.276965	1.2629	0.00511581	0.747438	1.0037	0.913651	1.58163	1.06214	0.450331	0.387317	8.45597e-06	1.36186	0.494836	1.07756	0.732073	0.059135	1.39038	0.733836	1.39821	1.82353	0.820436	1.23699	0.594206	1.3345	0.997451
CD1168	MI	0.686425	2.65066	0.559142	1.15841	0.680107	1.02482	0.235784	2.14776	1.09588	0.93371	3.35903	1.55045	1.40867	1.14897	0.356155	0.279345	2.32263	1.27515	0.340172	3.00586	14.8853	0.355193	1.14092	0.571451	4.47159	1.98196e-05	0.192048	0.318102	0.980399	0.307173	0.507455	0.193256	0.287316	3.35632e-05	0.398742	0.422282	7.50985	0.814895	3.88356e-05	1.65873	2.0678	1.48375	0.787447	1.20258	1.10072	0.535758	1.08551	1.15996
CD1171	MI	0.00109367	1.39277	0.847993	0.907464	0.801673	0.641335	0.905079	0.798591	1.0239	1.15169	0.6353	1.15826	1.0799	0.844431	0.31202	0.590815	0.515108	0.321263	0.898734	0.9713	0.965361	0.726043	0.450931	0.000607097	3.46916	0.0533602	0.432514	0.22637	0.718049	0.230304	0.512943	0.678776	0.343093	0.0507654	0.00149141	0.689515	0.654573	0.260372	0.134488	1.18271	0.769776	1.21863	0.890884	0.748187	0.964758	0.479332	0.994872	0.852726
CD1182	MI	0.627307	1.05693	1.2025	0.7793	0.77272	0.848139	0.808705	1.23273	0.99046	0.806297	1.08375	0.951746	1.20768	1.06457	0.490682	0.625467	0.421172	1.33843	0.843166	1.28807	1.29104	0.662728	0.429832	0.465169	1.82276	3.02793	0.199409	0.175288	0.224903	0.315387	0.203498	4.71215	0.305016	2.31831	0.617954	0.263892	1.14385	0.531279	0.175415	1.36579	1.21623	0.492532	0.783261	0.923299	0.961161	0.715468	1.28685	1.26125
CD1188	UA	0.361739	1.01007	0.634264	1.04864	0.770348	1.76307	0.384887	0.667566	0.812679	1.01501	1.04854	1.18098	0.471907	0.964447	0.320914	1.21454	1.24565	0.9265	1.31303	0.730711	0.9206	0.953626	1.69265	1.29228	0.677687	0.276667	6.93127	7.35023	2.70686	3.8259	1.96476	0.118578	0.833017	0.0486439	0.88471	0.657729	0.957983	0.760822	0.30692	1.10433	0.820492	1.39	0.814065	0.983926	1.14365	0.403165	1.17939	1.22794
CD1189	MI	0.587758	1.42356	0.959205	1.05212	0.737629	2.19521	0.458532	1.04656	0.723806	1.39692	0.986908	1.01705	0.835203	1.14142	2.17411	0.958513	1.72287	1.20398	0.808399	0.820075	1.12311	1.25625	3.64611	2.96323	2.47351	0.815879	3.78317	0.438776	7.61039	0.514825	0.935038	0.128218	5.31012	1.04748	0.444451	0.463677	1.24709	0.792681	0.0165424	1.68694	0.890538	1.11035	1.32947	0.481021	0.574021	3.40178	0.9381	1.183
CD119	MI	0.790944	1.20975	1.991	1.07342	0.702957	2.42314	0.782438	0.842561	0.970607	1.13159	0.229298	1.14592	0.960021	1.27399	1.03958	1.64248	4.76818	1.55683	2.3308	1.04664	0.886795	1.32057	3.60326	3.54641	0.90553	0.0178016	0.39468	0.291228	0.0933613	0.0459356	0.0713094	0.0914742	1.15319	0.000107461	0.732613	0.722328	0.675295	0.657004	0.0775682	1.28927	0.862548	0.693538	1.0524	1.07272	0.79292	1.55026	0.918588	0.950218
CD120	UA	0.853636	0.561938	0.575163	0.756811	0.759886	0.924581	0.77051	1.23319	1.05049	0.449811	0.895487	0.675105	1.24269	1.05203	0.360391	0.504595	0.983283	1.22035	0.312082	1.2672	0.909632	1.07592	2.51497	3.28376	0.999498	2.6386	0.209893	0.204308	0.0258868	0.011914	0.0594011	0.476794	0.563915	3.94126	2.6829	0.374375	0.798923	0.399342	0.115125	1.18074	1.03835	0.638694	0.865291	0.733041	0.901459	0.580145	1.23817	1.42162
CD1206	SCAD	0.660019	1.75694	0.847613	1.02793	0.675145	0.943235	0.689692	0.789883	0.766022	1.77139	0.713248	1.64741	0.377216	1.32347	0.218587	1.41677	0.725954	1.23352	0.53142	0.759495	0.788838	1.30217	1.41395	1.00247	1.81727	0.189857	0.497607	0.681764	0.412767	0.544172	0.774622	3.59754	0.499579	0.0275565	1.55201	0.840663	0.891677	0.728952	0.092195	1.33749	0.742486	0.775637	0.780473	0.824226	0.548359	0.393343	0.92258	0.818717
CD121	UA	0.383922	0.881233	0.69646	0.947691	0.621395	1.56044	0.58596	1.1015	1.15009	0.836011	0.564809	1.31265	1.60806	1.19801	0.507671	0.76901	0.475568	1.11417	2.78377	0.930593	0.925406	1.00462	0.251996	1.4596	1.63305	0.317627	6.40851	0.694606	1.08396	1.50507	0.975379	0.667247	0.849207	0.370311	0.9534	0.567205	1.08205	0.922525	0.0584839	1.57874	0.46789	0.822376	0.997536	0.82852	1.14118	0.685007	1.15013	1.01463
CD1210	UA	0.00100159	0.72217	0.64048	0.655142	0.895464	1.59975	1.19229	0.967978	0.982343	0.737653	0.647567	0.566834	1.00647	1.01946	0.377568	1.06359	0.000767285	1.28667	3.61476	1.01143	1.01913	0.928704	1.03355	0.979805	0.77317	2.74452	0.41589	0.432807	0.357967	0.585879	0.54638	0.404918	0.000914263	2.09424	0.894402	0.00128139	0.947311	0.000443474	0.0817638	0.934619	0.702709	0.000422991	0.83512	0.552537	1.10212	0.513656	1.31608	0.748321
CD1212	UA	0.778198	0.624053	0.693713	1.50027	0.742905	0.739975	0.847559	1.09041	0.956249	0.521054	0.412578	0.972916	0.854321	0.00219604	0.752426	0.110901	0.00127332	0.466545	0.00193864	0.929522	0.733906	0.000311754	0.000640942	0.0530396	3.95734	0.0503659	7.25319e-05	0.0241353	3.1362e-05	0.0662894	0.148062	0.480209	0.0650556	0.000150858	0.00197943	0.0302042	1.26935	27.7085	0.0153977	0.0126689	0.38072	0.00856832	1.34971	0.00885931	0.145679	0.93923	0.804597	6.44312
CD122	UA	0.596239	0.54485	1.0268	1.0215	0.570653	1.77203	0.312223	0.755089	1.021	0.419565	0.667783	0.855019	1.31233	1.02862	0.383903	0.396444	0.64294	1.70631	4.97744	0.649796	0.836623	1.54383	1.17114	1.22035	2.28712	0.164758	1.44994	0.767954	1.74172	1.23471	1.39598	0.477551	1.88395	0.128686	0.678964	0.492948	1.06847	0.253236	1.20735	1.15568	0.943919	0.899479	0.929337	0.759107	0.726642	2.19527	0.974502	0.926525
CD1226	MI	0.346005	0.623729	0.774866	0.796534	0.847492	0.89838	1.16894	0.700802	0.845401	0.658237	1.34981	1.19941	1.24969	0.821653	0.411403	1.54117	1.87676	0.867567	0.489929	0.777756	0.953593	0.598107	2.06397	0.532756	0.297418	0.00438492	0.439806	0.231174	0.0599432	0.178305	0.195871	0.660942	0.477113	0.000171468	0.589491	0.215175	1.08624	0.280962	0.287659	1.7221	1.10564	0.801646	1.72381	0.888976	0.83281	0.906434	1.00554	1.15313
CD1232	UA	0.403791	1.25223	1.01337	1.10556	0.705568	0.779538	1.27768	0.833481	0.853656	1.04341	0.512192	1.46662	0.92639	1.03983	0.457595	1.02755	1.37367	0.812282	0.687747	1.06649	1.00963	0.701661	0.970203	0.00059346	1.05086	0.0238874	0.124871	0.0542862	0.304847	0.130147	0.237757	0.37244	0.000889698	0.0185914	0.00150625	0.607085	0.808008	0.970124	0.380622	1.25724	0.985794	1.7536	1.6311	1.22868	0.652916	0.733126	1.48545	1.13259
CD1235	MI	0.47136	0.695826	1.425	0.753373	0.810701	0.685414	0.669009	0.674688	0.96258	0.64189	0.405555	0.686019	1.01252	1.02326	0.483507	0.763979	0.446826	0.888126	0.4832	0.673912	0.988151	0.510277	1.17006	0.000594959	0.491326	0.240942	0.925134	1.746	0.385828	0.494608	0.441377	4.86376	0.763519	0.24938	0.459839	0.437995	0.482188	0.692249	0.0345794	1.798	1.27247	0.358801	0.836976	0.588086	0.761097	0.709382	0.932689	1.1306
CD1250	UA	0.662745	0.872963	0.571834	0.963858	0.95652	0.942529	0.933658	1.05586	1.14371	0.86202	0.495572	0.817837	1.57723	0.897162	0.326808	0.852958	0.896694	1.1482	0.833021	1.26081	0.815209	0.761114	0.274756	0.557758	0.328372	0.0102936	1.17354	0.866792	0.905266	1.14045	0.947022	2.35425	0.219201	0.0423753	0.273126	0.32119	0.670893	0.503359	0.0640358	1.2096	0.545722	0.481795	0.944018	0.956932	0.900569	0.556601	1.08854	1.08966
CD1334	UA	0.531006	0.802796	0.389182	0.951437	0.933481	0.904628	0.433786	0.903343	0.837084	0.697153	0.845716	0.833073	0.939994	1.0026	0.443329	0.4057	0.271606	0.90267	1.69071	0.904322	1.13014	0.715817	0.588573	0.000610192	1.20003	7.77377e-06	0.873017	0.350463	2.86514	1.14126	1.10231	0.234391	1.41411	3.83788e-06	2.23164	0.423859	1.17542	0.578575	0.0596763	1.77009	0.83473	1.09573	0.948166	0.605234	0.863954	1.11333	1.28215	1.21469
CD1338	MI	0.813344	1.03373	0.664578	1.09401	0.962699	0.994716	0.881276	0.869397	1.21293	1.09344	0.662686	1.1085	0.515791	0.763712	0.178836	1.09276	1.00536	1.34382	0.596292	1.05894	1.28071	0.768304	1.14931	0.883378	0.768359	0.115336	0.128832	0.0741545	0.546094	0.273522	0.238875	1.19667	1.06461	0.0196645	0.269669	0.548196	0.841055	1.45782	0.168339	1.02513	0.828973	1.145	1.32097	1.04411	1.46096	0.732503	1.46104	1.27214
CD1356	MI	1.76485	2.82553	0.422869	0.741935	0.888833	0.551563	1.5437	1.87936	0.901255	2.55157	1.58868	0.973752	1.23154	1.28867	0.30786	1.42394	1.05261	0.569113	1.66351	1.50456	1.50089	0.571264	0.574581	0.524452	0.324791	1.09773	0.873833	1.27223	0.375717	1.03457	0.859907	0.185419	0.330484	0.705564	1.0293	0.0869518	1.57182	1.63817	0.00837903	1.21846	1.12089	1.73395	2.24309	1.14201	3.39409	0.354314	1.40557	1.69728
CD1360	UA	0.877083	2.93063	0.217571	0.932614	0.801976	1.0539	0.774256	0.891434	1.17588	2.71737	1.02911	0.92886	0.536565	1.14185	0.226573	1.76959	0.402274	1.54684	0.308324	1.06853	0.71675	0.809389	0.916691	0.700901	0.289137	0.00327187	0.262277	0.230641	0.0863388	0.161142	0.192084	0.146995	0.93915	1.3908e-05	0.180754	0.1853	0.828378	2.57178	0.0113089	1.29335	0.641602	4.10166	3.93469	2.42418	2.95235	0.58114	1.32281	1.43599
CD1361	SCAD	0.842695	0.0305781	0.398241	0.671957	0.947907	0.610319	0.804021	0.520687	0.884119	0.0123854	0.133749	0.970089	1.14239	1.1177	0.393804	1.31982	0.94964	0.817831	0.649025	0.217953	0.634426	0.813341	0.569306	1.06362	0.756243	0.629883	5.99641	0.110898	1.70762	0.32697	0.775087	0.637557	0.667363	0.974938	0.528488	0.138377	0.592777	1.11668	0.0599487	1.05832	0.788645	0.979839	0.81817	0.94885	1.46501	0.724007	1.20735	1.21058
CD1366	MI	0.900881	0.0124709	0.371034	0.754719	0.954052	0.800927	1.20763	0.502933	0.815246	0.0123892	0.0677273	0.656572	1.06011	0.950279	0.397441	1.5156	0.53616	0.916128	0.71175	0.31457	0.519004	0.854724	1.1031	1.50191	1.65821	0.2443	0.71311	0.304625	1.29159	0.355923	0.427395	0.480519	0.351062	0.237684	2.06127	0.594439	0.668144	0.302512	0.0568371	1.18366	0.430975	0.466146	0.43967	0.750671	0.78178	0.331629	0.964453	1.06375
CD1369	MI	0.743838	0.0337962	0.432843	0.678605	0.573677	0.838502	0.495179	0.585651	0.657953	0.0179621	0.139873	0.598694	1.08702	0.863274	0.346573	0.293365	0.745353	0.498287	1.57843	0.322309	0.522513	0.833843	0.230542	0.942532	0.395476	0.320361	0.555217	0.194857	0.351064	0.188044	0.222431	0.283361	2.61261	0.356587	0.411765	0.732162	0.556893	0.211701	0.0728928	1.41065	0.880555	0.901764	0.463576	0.949198	0.679526	1.75307	0.947315	0.849317
CD1371	UA	0.443343	1.35283	0.188839	1.18232	0.608823	0.858765	0.419483	0.728986	0.77907	1.31956	0.515159	1.22014	0.631438	1.13781	0.131749	1.17996	0.276971	1.06805	0.511578	0.705498	0.83796	0.611015	0.574396	0.785921	0.185475	0.0213798	0.0640016	0.0720472	0.146712	0.0775049	0.105136	0.122239	0.252318	0.00338776	0.107734	0.268537	0.698732	0.257361	0.0317701	1.60277	0.513753	0.732004	1.26813	0.999108	0.925993	0.240263	1.26923	1.23353
CD1374	UA	0.739279	1.59879	0.562505	0.492314	0.66668	0.929992	0.494083	1.06064	1.05864	1.28998	0.828537	0.761528	1.00377	0.736678	0.312507	0.476759	1.33158	1.05252	2.80172	0.938665	1.01023	0.61389	1.09787	1.13193	0.221815	7.78617e-06	0.674729	0.359943	0.767562	0.281377	0.367188	0.447571	0.000938317	0.00195112	0.00148285	0.00123366	1.23685	0.000440232	0.0435005	1.56351	0.839057	1.6771	0.939595	1.07765	1.07032	0.299509	1.20064	0.577499
CD1383	UA	0.335771	0.829151	0.219406	0.45812	1.11695	0.586079	0.902791	0.835925	0.626505	0.755797	0.520435	0.439449	1.63636	0.542166	1.0156	0.588888	0.283805	0.43903	0.454084	0.64691	1.17248	0.283169	0.246862	0.473115	0.425764	6.67043e-06	1.00906	0.783851	1.14809	1.72069	1.02109	2.31878	0.152498	6.66738e-06	0.00130025	0.000959756	0.673518	0.000463736	0.0427808	1.03933	0.531662	0.324482	0.272764	0.655541	0.298391	0.720162	0.576555	0.831499
CD1385	MI	0.870175	0.654948	1.9054	0.846036	1.41621	0.588156	0.7833	1.23835	1.09884	0.634591	0.285452	0.998922	1.43451	0.639203	0.390064	0.657899	0.505199	0.972975	0.211837	1.05744	0.987995	0.497783	1.14482	0.509889	1.45173	6.7934e-06	0.098806	0.30421	0.171319	0.523119	0.491837	0.0697603	0.381357	6.02067e-06	0.740312	0.00102693	0.684112	0.000462599	0.0885382	0.929246	1.14011	0.549392	0.703411	0.847569	0.887842	0.840605	0.513122	0.775676
CD1387	SCAD	0.579877	0.685993	0.30853	0.855783	0.845682	0.573753	0.484624	0.869598	0.74832	0.745989	0.727278	0.833376	1.47117	0.775567	0.446154	0.374322	1.11734	0.914971	3.06599	0.986443	1.14165	0.4615	0.958577	4.16104	0.469223	6.81849e-06	0.43402	0.138796	0.226403	0.278505	0.30264	0.647225	0.26296	5.90767e-06	0.00133591	0.00104128	0.933715	0.291803	4.62546e-05	1.29715	0.709877	1.05939	0.813886	0.948846	1.0678	0.674395	0.754903	0.73504
CD1390	UA	0.698419	0.852191	0.81437	0.644959	0.787885	0.763827	0.439882	0.755383	1.64908	0.610126	0.287296	0.825228	1.06718	0.952523	0.455168	0.523879	0.000877178	0.842116	1.42522	0.949866	0.847126	0.690012	0.949903	1.68552	0.903999	0.255137	0.193787	0.249647	0.250754	0.62929	0.280435	1.52942	0.00102352	0.256569	4.40224	0.00126048	0.580065	0.000427935	0.0759114	1.56476	0.756978	0.987951	0.676215	0.656728	0.813276	0.694317	1.02339	0.607764
CD1395	UA	1.24014	1.64225	0.925711	2.71191	0.807105	1.6105	0.69468	1.13233	1.22486	1.50568	0.575539	1.87923	0.596925	1.19223	0.196066	1.3343	0.741652	2.36807	0.842236	1.43001	0.981672	0.948754	0.23539	0.707094	1.96654	0.00642843	0.978826	3.34749	0.82412	5.35247	3.30543	0.186549	0.805082	8.81902e-06	0.108934	0.383375	0.848108	1.50233	4.34506e-05	0.899132	0.772107	1.84413	2.41911	1.21981	1.40322	0.535666	1.56152	1.10918
CD1397	UA	1.0512	1.43757	0.524147	0.900256	0.911734	1.29108	0.870811	0.939031	1.16565	1.61756	0.645299	0.835627	0.442521	1.32196	0.309227	1.93401	1.20678	1.43497	1.75164	0.981013	0.940845	1.31166	3.00802	2.98284	5.87446	0.215793	1.74381	1.90186	1.97773	1.14823	1.40876	1.33862	1.15022	0.0297654	1.61998	0.977917	0.891899	0.962233	0.0828622	1.02408	0.738528	1.35954	1.35706	1.03354	0.893955	1.09623	1.28822	1.33895
CD1399	UA	0.565711	1.63477	0.153158	1.02104	0.743015	0.416397	0.667261	2.08831	1.23324	1.61266	1.75722	0.767458	1.05826	1.31403	0.56538	0.351848	1.06701	0.757983	1.49682	1.52935	1.45143	0.749114	0.537235	0.747399	0.973982	0.00962341	1.33135	0.420825	1.18172	0.464509	1.34361	4.05731	0.472788	0.00941269	1.54223	0.315451	1.96173	0.447885	0.0579922	1.37837	1.11925	1.72569	1.11226	0.718125	1.31294	0.46731	1.33599	1.24681
CD1404	UA	0.547176	1.4457	0.393194	0.864597	0.965954	0.84369	0.644699	0.923693	0.918417	1.25998	0.275665	0.892205	1.30763	0.918877	0.411983	0.658473	0.230735	0.703522	1.63195	1.12567	0.927265	0.625915	0.058032	1.02218	0.542607	8.50837	0.384483	2.50439	0.144406	1.08217	1.3884	1.10265	0.204362	10.7965	0.0014104	0.00123357	0.807886	0.380943	0.0503688	1.39859	0.960739	0.932539	0.492937	0.561281	0.607582	0.721233	0.668436	0.776986
CD1409	SCAD	0.678337	0.81722	0.553248	0.685952	0.79008	1.08017	0.933946	0.921127	0.966184	0.88629	0.174765	1.17851	1.12137	1.2416	0.451483	0.399731	0.618089	1.18649	0.406449	0.795917	0.935996	0.756621	0.888883	0.475247	0.634187	0.0975975	0.259471	0.12992	0.102671	0.328467	0.117452	0.491392	0.205799	0.102362	0.633527	0.474024	0.551183	0.736593	0.0818113	1.20362	0.838177	0.88478	0.534488	0.756654	0.439355	0.705412	0.966865	1.04
CD1411	SCAD	0.381265	1.84362	0.6684	0.711611	0.727977	1.35004	0.629213	0.70594	0.873404	1.8618	0.999181	0.894805	0.281103	1.08971	0.291592	1.5795	0.657827	0.834371	0.75342	0.666633	0.781881	1.16017	3.31059	3.57623	4.13586	0.803101	0.283041	0.0307259	1.69432	0.709953	0.495019	0.756732	2.07686	0.204499	1.64688	0.951783	0.477394	0.443067	0.0257081	1.41758	0.594899	1.66459	2.20873	1.11316	1.38306	1.23734	0.786614	0.8884
CD1417	UA	0.350669	1.08634	0.739491	0.665963	0.847281	0.981255	0.604728	0.961521	1.14578	0.984412	0.640209	0.881384	0.762957	0.955302	0.267161	0.656946	0.680939	0.532876	0.355466	0.938451	1.24868	0.772431	1.17348	0.550425	0.716628	7.58777e-06	1.62793	2.70444	3.9685	3.37716	2.50144	1.40481	0.359453	0.00437941	1.77741	0.00124213	0.911172	0.000432762	0.0569362	1.06869	0.993505	0.706628	0.503431	0.905661	0.70361	0.603735	1.22944	0.566359
CD1420	UA	0.47162	1.20513	0.968261	0.685346	0.747608	1.45598	0.605214	0.773401	0.785191	1.22083	0.674335	0.636883	0.938036	0.925698	0.701006	0.628114	1.06087	0.43118	0.719879	0.80882	0.751227	1.29631	1.07196	1.36738	0.661697	0.637341	15.9046	0.2079	0.154184	0.183294	0.326793	0.491839	0.99187	0.679123	0.00147619	0.717527	0.633189	0.220249	0.0401262	1.41942	0.891324	1.36566	1.10951	0.799161	0.945461	0.851227	1.12955	0.541348
CD1421	UA	0.688247	1.15523	1.09031	0.886753	0.725589	1.08145	0.807566	1.03704	0.905638	0.954223	0.304073	0.904515	0.620338	0.819649	0.312311	0.826407	0.634883	1.5553	0.77252	0.750639	0.847979	0.646257	0.366559	0.516199	0.382996	0.0142761	0.370832	0.214732	1.02136	0.646739	0.776111	0.256458	1.30485	0.0206914	1.02788	0.305774	0.885003	0.407981	0.0490265	1.31836	0.676572	1.03023	1.35144	0.968149	1.07994	1.13932	1.07312	1.21931
CD1423	UA	0.562759	0.898909	0.730995	0.674879	0.731692	0.818141	0.507441	0.657124	1.81826	0.883408	0.875018	0.5951	0.842872	0.856512	0.466875	0.656042	8.20164	1.17315	0.425563	0.767274	0.926483	0.885053	0.661938	0.000510201	0.968274	7.4617e-06	0.265148	0.0787879	0.341479	0.0984956	0.0717841	0.149274	0.00102537	0.00127706	0.00156313	0.649504	1.07221	1.10769	0.0785517	1.52626	1.6419	0.675074	0.52092	0.558545	0.518905	0.3929	1.06737	0.760885
CD1425	MI	0.652771	0.94729	1.53313	0.682017	0.815062	0.607061	0.585363	1.30578	1.01429	0.883354	0.94403	0.903797	1.33017	1.27019	0.325825	0.71679	0.843546	0.668828	0.628058	1.40928	1.14921	0.879512	1.3804	0.686738	0.445991	0.129909	0.376297	0.360823	0.265768	1.09297	0.423341	0.076106	0.323352	0.108871	1.5851	0.354776	1.25396	0.965162	0.0491723	1.55082	1.30674	1.33435	0.89288	0.709922	0.988758	0.313216	1.78803	1.55795
CD1427	UA	0.505829	1.9088	0.379545	1.02734	0.821392	1.67694	0.306996	0.748049	0.929936	1.92665	0.530915	1.13878	0.441931	1.37591	0.669629	1.02677	0.974112	1.01896	1.36002	0.858257	0.84551	0.907457	1.15186	0.687961	0.423175	0.788901	0.0853835	0.198652	0.077725	0.309089	0.264558	0.0688768	0.636241	0.115084	2.74745	0.603147	0.865899	0.459264	0.0327029	1.3703	0.659936	0.965611	1.46571	0.884144	0.873024	0.444013	1.23207	1.00342
CD1439	MI	1.0379	1.81349	0.697466	1.57116	0.870346	1.52135	0.644365	0.826897	1.55438	1.9178	0.344314	1.58322	1.37412	0.856403	0.355241	0.989938	0.525652	1.84171	0.282089	1.03956	0.888744	1.18795	1.14482	0.793776	0.31512	0.827506	0.302293	1.55888	0.197973	1.14073	0.976886	0.172214	0.713216	1.02615	0.752317	0.459653	1.14337	0.292338	0.063127	1.09585	0.579755	0.918969	1.03574	0.826619	0.877468	0.546645	1.14423	1.26041
CD1443	SCAD	0.868751	4.33905	0.556494	1.40615	0.660459	1.31915	0.442855	2.42137	1.17515	1.03821	5.00297	1.86863	1.16586	0.9663	0.412812	0.418274	2.62525	0.941945	0.683228	3.32874	31.0865	0.522172	0.0865962	0.586092	0.692135	0.056842	0.670509	0.290192	0.140847	0.338029	0.651482	0.262244	0.925735	0.0429382	0.404376	0.775671	8.17534	0.428952	3.90477e-05	1.76618	2.10259	1.0359	1.08961	1.37407	1.05499	1.2045	1.04868	0.804407
CD1450	MI	0.229753	0.732467	1.70394	1.07014	0.631375	1.20126	0.645659	0.733985	1.05439	0.74854	0.558758	0.77149	0.371182	1.14087	0.223035	1.19496	0.78089	1.03266	0.296681	1.05354	1.13155	1.23527	1.01471	0.56948	0.420308	0.00676198	0.251207	0.454485	0.283858	0.401291	0.280125	0.449715	0.54631	7.85652e-06	1.82277	0.981918	1.08919	0.652299	0.115676	1.23357	0.632616	1.09404	1.15194	1.05883	1.11243	0.862023	0.978398	1.15081
CD1451	MI	0.597495	1.30107	0.399709	0.94234	0.687318	1.19449	0.528997	0.863749	1.15596	1.30072	0.521047	1.0351	0.784866	0.902094	0.311976	0.885869	0.389555	0.890679	0.334248	0.640777	0.82912	0.601597	1.85376	0.981047	0.490391	0.00305094	0.20045	0.116388	0.19869	0.330621	0.244114	0.716186	0.38788	1.44847e-05	0.527454	0.484429	1.25409	0.460622	0.0113271	1.31958	0.786988	1.24597	1.55513	0.810509	1.28898	0.517193	1.29852	1.44672
CD1453	UA	0.679911	0.942704	0.631057	0.701564	0.813175	0.978161	0.642308	0.698181	1.24111	0.753937	0.227298	0.784812	0.867686	1.1574	0.341464	0.766695	1.79082	0.896782	0.341075	0.659525	0.912763	0.574017	0.427155	1.509	0.28253	0.0538166	0.666177	0.346335	0.788724	0.224888	0.272864	0.985755	0.00101157	0.0460007	0.00154683	0.00125316	0.575887	0.000429293	4.38968e-05	1.14929	0.878601	0.973925	0.640664	0.5411	0.762642	0.630561	1.1433	0.957947
CD1458	UA	0.548557	0.831482	1.14802	0.482992	1.09179	1.06587	0.606607	1.49847	1.38434	0.887338	1.58752	0.875492	0.989828	1.07508	0.326627	0.676986	0.798745	0.863481	0.685056	1.39128	1.20075	0.524895	1.00523	0.573002	0.499424	0.843238	0.756221	0.414193	0.688907	1.47915	1.11385	1.01543	0.449877	0.656865	1.43196	0.249083	1.73947	0.769648	0.143168	0.758079	0.793756	0.210648	0.586458	0.554266	1.34369	0.650345	0.973799	1.16993
CD1470	MI	0.742566	0.937564	2.19385	0.941158	0.941552	0.454046	0.857475	1.19956	0.789217	0.931599	1.46589	0.992519	0.851636	0.953183	0.506567	1.13851	1.03031	1.13112	0.237101	1.50668	1.74132	0.439034	0.964315	0.442077	0.796434	7.0465e-06	0.541186	1.57054	0.432566	2.32671	1.62345	0.0866072	0.478472	0.00203063	1.39837	0.180927	1.29835	0.498676	0.0527703	0.879477	2.03253	0.626311	0.932851	0.657134	0.99582	0.664636	1.02703	0.878615
CD1481	UA	0.624498	1.86251	0.505958	0.537455	0.809144	1.08222	0.470605	0.959725	0.817877	1.66421	0.702864	0.650781	0.982136	0.948908	0.332153	0.465816	0.868212	0.547399	1.22426	0.839781	0.861312	0.968897	1.25962	0.973018	1.12305	7.87748e-06	0.355734	0.284304	1.24034	0.988561	0.638885	2.18986	0.464215	0.00223508	1.11981	0.620352	0.719931	0.000441174	0.0438102	1.23414	0.925724	0.641158	0.9285	0.658251	0.529091	0.611643	1.26183	1.0642
CD1482	MI	0.550868	1.98664	2.3312	0.613129	0.699326	1.50603	0.455952	0.773155	0.856587	1.49193	0.310053	0.540202	0.745442	1.13359	0.911189	0.595338	2.00885	0.534006	1.12254	0.779397	0.911235	0.94258	1.49448	3.57054	2.8403	7.79958e-06	0.769978	1.17439	0.47527	0.230583	0.244825	0.0427326	0.744794	3.75121e-06	2.16941	0.632475	0.880741	0.940804	0.125108	1.86153	0.941267	1.06525	0.781434	0.769601	0.930374	0.69095	1.12063	0.678492
CD1483	SCAD	0.185829	0.816928	0.621399	0.508129	1.01271	0.811563	0.394903	0.812414	0.734964	0.749981	0.251021	0.657602	1.17408	0.752722	0.445832	0.367008	1.78298	0.311806	0.531842	0.676049	1.10227	0.507268	0.259338	0.432395	0.378862	6.84338e-06	0.0912755	0.21614	0.18419	0.281683	0.309746	4.83172	0.366977	5.80059e-06	0.520348	0.0010557	0.545661	0.499603	4.64441e-05	1.38817	0.935733	0.672427	0.794643	0.522658	0.75086	1.21054	0.557794	0.842933
CD1500	SCAD	1.2918	1.25763	0.907781	1.0065	1.05997	1.41885	0.906072	0.968074	0.952459	0.340095	0.41979	0.914812	0.964733	0.00108636	1.01264	0.172883	0.00127251	0.659629	0.00227159	0.951682	1.09492	0.000311777	0.00107033	0.121998	2.93046	0.026106	0.0116941	0.119065	2.93042e-05	0.319108	0.00156007	0.319407	0.0583027	0.00015065	0.00198087	0.00127407	0.747677	21.058	0.00373872	0.008853	0.901808	0.00761957	2.71533	0.015979	0.192802	0.491181	0.318224	5.0808
CD1501	SCAD	0.639755	1.14672	0.63635	0.965727	0.85932	0.889302	0.76093	0.789219	0.887078	1.1861	0.666919	1.14559	1.00396	0.952291	0.313993	1.31233	1.3634	1.126	0.562008	0.874393	0.995596	0.540129	0.315427	0.65247	0.225597	0.00538026	0.249732	0.120862	0.354828	0.0582553	0.131083	0.258241	0.21885	3.08628e-05	0.340064	0.384796	0.973387	1.15426	0.0528203	1.26275	0.868327	0.878769	1.74942	0.998706	0.97723	0.389864	1.33932	1.42436
CD1502	UA	0.422182	1.21015	1.64868	0.968132	0.945537	0.894943	0.703705	0.890582	0.932047	0.989878	0.509222	1.01858	1.07793	0.785229	0.344024	0.808577	0.709607	1.05827	0.900466	0.927464	0.99424	0.845828	1.31636	0.000566791	0.525364	0.0459711	4.82683	1.74345	6.70323	1.42388	1.46728	7.91415	0.433657	0.0488062	0.865657	0.00132367	1.00864	1.64146	0.294908	1.30103	0.77503	1.53936	0.611729	0.839974	1.02128	0.651253	0.939266	0.680545
CD1505	UA	0.543927	0.0664641	0.989881	5.93004e-05	0.500585	8.21177e-05	0.586116	1.7082	0.000425888	0.117144	1.02031e-05	0.000135714	8.26719e-05	0.83051	8.72869e-05	0.852313	0.816838	0.000331996	0.949053	1.76184	5.2536e-05	0.725875	0.0343748	0.179049	0.0358067	6.73731e-06	0.764637	0.0410367	0.0094783	0.00129992	0.000412033	0.111567	0.258451	0.0902606	1.06092	0.350403	8.6496e-05	0.039918	0.0027269	2.4069	1.56465e-05	0.14423	0.299268	0.112057	0.154402	0.192837	0.000184134	0.000168254
CD1509	SCAD	0.718662	1.14192	0.692046	0.659967	0.895437	0.858067	0.592518	1.03786	0.910942	0.893741	0.387082	1.01246	1.04357	0.809087	0.354495	0.815784	0.692325	0.712014	1.20885	0.997042	1.01698	0.513207	0.345524	0.669498	0.750053	7.81941e-06	0.674525	0.243435	1.38375	0.279435	0.508111	0.841722	0.000913301	3.75913e-06	0.00147239	0.00128992	0.731007	0.000443482	0.0883852	0.61678	0.956912	0.580539	0.29765	1.17102	0.980415	0.962871	1.10984	0.700815
CD1515	UA	0.876509	1.02954	0.588036	0.967152	1.03384	1.368	0.262955	0.890138	0.947757	0.981558	1.3079	0.87607	1.27653	0.698287	0.209877	0.770067	1.31012	1.62075	0.319784	0.676725	0.799703	0.599951	0.210324	0.455996	0.213549	0.00276549	0.449781	2.76992	0.717864	5.71119	2.92953	0.578397	0.132863	6.18416e-05	0.000535737	0.32302	0.854051	0.405296	0.0851201	1.01694	0.927758	0.855679	1.37664	0.752068	0.966689	0.612675	1.23857	1.00782
CD1517	SCAD	0.664217	1.74394	1.64324	1.04307	0.66964	1.41886	0.780372	0.905347	0.938437	1.54376	0.686736	0.807721	1.00892	0.916798	0.379451	0.550288	0.636123	1.00698	1.18268	0.903336	1.10972	0.566617	1.00679	5.94537	0.297567	0.0291001	2.73499	1.60277	2.41176	0.470902	0.820749	0.212875	0.000876081	0.0253143	1.1893	0.847703	0.646035	0.283508	0.0493872	1.31762	0.738505	0.629179	0.733812	0.807746	0.984069	0.535476	1.20578	1.14779
CD1532	UA	0.5639	1.26701	1.15845	0.714511	0.740792	0.368224	0.82972	1.57594	1.09469	1.28045	0.967577	1.14565	1.38205	0.96197	0.401925	1.07705	0.813044	0.758366	0.324096	1.38558	1.48266	0.602951	0.986492	0.83623	0.219311	1.23072	0.828451	0.0279614	0.0522617	0.0843543	0.0452688	0.0522885	0.229618	0.79517	1.13986	0.265176	1.94479	0.496509	0.101189	1.29472	0.981333	0.397638	0.811215	0.899305	0.576817	0.39893	1.30327	1.34211
CD1533	MI	0.703301	1.00328	1.68768	0.790591	0.944158	1.31985	1.1373	1.03837	1.00964	0.848452	0.579254	1.05478	1.1548	1.02629	0.700113	0.906807	0.549547	1.0906	0.519578	0.960707	1.02572	0.924621	1.46164	1.69407	1.45565	2.56645	0.202804	0.825115	0.363207	0.869495	1.41779	0.174396	1.79794	2.17463	2.2199	0.00142795	0.42407	0.324223	0.0708956	1.38556	0.524892	0.858635	1.22261	1.00417	1.28442	1.21941	1.06415	0.993376
CD1534	MI	0.252811	1.27749	1.12781	0.637158	0.687658	0.431593	0.705063	0.695272	0.952459	1.08251	0.577644	0.803745	1.31213	0.798226	0.43038	0.578135	0.489368	0.704835	0.373214	0.875888	1.06144	0.765682	0.171561	0.000529925	0.432386	6.93769e-06	1.46279	0.69931	0.844722	0.324712	0.463723	0.0982987	0.000737585	5.43311e-06	1.03085	0.00111136	0.36536	0.287885	0.0560119	1.27325	0.85718	0.398652	0.582083	0.631877	0.682287	0.580593	0.466928	0.519611
CD1541	UA	0.754116	1.08816	0.279711	0.823054	0.906157	0.667027	0.653089	0.82175	0.758167	1.02191	0.448053	0.867832	1.25623	0.748516	0.319924	0.565633	0.517464	0.951313	0.843837	0.70429	0.974977	0.42783	0.176607	0.484768	0.45094	0.00529545	0.315583	0.202584	0.5214	0.383902	0.700213	1.18991	0.108877	0.0060108	0.00139041	0.00117465	0.838232	0.440413	0.0683026	1.48962	0.908998	0.664972	0.818976	0.877246	1.2281	0.486409	1.32015	0.981685
CD1546	MI	0.452011	3.18722	0.541408	0.889371	0.822842	0.776639	0.84864	0.832922	1.0244	3.42358	0.495263	1.39305	1.99104	1.24476	0.517285	1.70883	0.790593	1.0165	0.672862	1.02286	0.923435	0.647282	0.712778	1.06535	0.405909	1.47371	0.406058	0.407835	0.813034	0.229162	0.528781	0.13508	0.497482	3.77247	0.476546	0.315727	0.986688	0.456085	0.0680467	1.77377	1.18726	1.42852	1.70157	1.1472	1.42125	0.494978	0.710298	1.03993
CD1547	SCAD	0.502243	1.18833	0.780659	0.944209	0.607357	0.346901	1.31372	0.946151	0.971197	0.681918	0.310111	0.786271	0.884779	0.00181819	0.803919	0.120933	0.120946	0.722648	0.000650306	1.1432	0.864009	0.00543916	0.000800426	0.118513	6.46876	0.0332788	0.507622	5.32554e-06	4.21985e-05	0.047289	0.381899	0.257677	0.0740469	0.000150426	7.64252	0.103731	0.828468	25.4541	0.00632554	0.016381	0.716732	0.011157	1.538	0.0127939	0.220044	0.596111	0.385444	8.9031
CD1549	MI	0.849545	0.71232	0.693029	0.795822	1.12406	0.553437	0.576484	0.878964	0.878855	0.530927	0.514076	0.809157	0.782779	0.952611	0.299723	0.754397	0.681024	1.0272	0.750092	0.717858	0.917814	0.51847	0.380424	0.542293	0.415354	0.020567	0.21904	0.0640967	0.275388	0.189887	0.182842	0.145611	0.317923	0.0548145	0.376818	0.421283	0.782344	0.769722	0.133113	1.29737	0.692578	0.855713	1.29309	0.667076	1.06641	0.786726	1.03467	1.15456
CD1551	UA	0.635454	1.96967	1.03625	0.703658	0.644693	0.957536	0.585998	0.821694	0.901507	1.6493	0.728781	1.17958	0.834501	0.814093	0.782073	0.326381	1.17849	0.854213	0.424724	0.721866	1.01314	0.72169	1.58704	0.302107	4.7986	7.70046e-06	0.395274	0.250503	1.11409	1.30271	0.396343	0.632501	0.697732	3.93054e-06	2.3818	0.718832	0.949099	0.335333	0.0418024	1.63384	0.743354	2.46289	1.16428	0.937497	1.00094	0.740748	1.32768	1.39053
CD1552	SCAD	0.733783	0.60499	0.416012	0.724482	0.827512	1.17736	0.654178	0.891224	0.940928	0.720399	0.708135	1.17823	1.25367	0.923066	0.384187	0.620798	1.2238	1.51568	0.709202	0.794933	0.940768	0.779073	0.993087	0.341513	0.36164	1.03807	1.89829	3.1454	1.75238	8.15111	1.91631	0.463173	0.495187	1.05858	0.58047	0.728082	1.14909	0.317399	0.0940212	1.06083	0.710754	0.915429	1.16378	0.806968	0.950064	0.39708	1.23056	1.06784
CD1555	SCAD	1.02927	0.672171	1.17821	0.806645	1.26738	0.942734	0.693236	1.22531	0.93909	0.652885	0.653026	0.797519	1.61797	1.05984	0.315936	0.588686	0.76085	1.52909	0.458547	1.15067	0.76612	0.75928	0.626014	0.622277	0.492038	0.0211071	0.390592	0.0916508	0.279653	0.454039	0.365876	0.645254	0.28309	0.0228685	0.242412	0.349363	0.731168	0.515743	0.0603745	1.08389	0.869785	0.975004	1.00806	0.959663	0.867973	0.327922	1.16783	1.30051
CD1561	MI	0.982506	1.20298	0.648771	0.828657	0.884742	0.554775	0.498828	0.927771	0.843832	1.27971	0.268211	1.04779	1.47953	0.522626	0.550959	0.614451	0.410531	0.754902	0.248802	0.883859	1.14497	0.409576	0.233162	0.301505	0.402456	6.86792e-06	0.484215	0.318502	0.254771	0.23116	0.721314	1.51628	0.306109	5.69953e-06	1.0123	0.00107006	0.634612	0.305345	0.0305665	1.15785	0.968581	1.08203	0.666129	0.585747	0.907336	0.802129	0.615554	0.774437
CD1563	SCAD	0.614601	0.79337	0.826846	0.869648	0.961585	0.649291	1.00355	0.939844	0.931403	0.860534	2.87336	0.744828	1.36235	0.804641	0.378003	1.26679	0.481586	0.780195	1.1303	1.0328	1.01372	0.704237	0.522138	1.40958	0.373025	1.71698	0.304459	0.150101	0.110774	0.107763	0.1028	0.0315808	0.205102	1.33536	1.40139	0.40551	0.852168	0.512804	0.0902852	0.961293	0.762516	1.04377	2.04503	0.75779	0.995961	0.379343	1.00023	1.07117
CD1564	SCAD	0.748431	0.665498	1.51779	0.780343	1.28262	0.810349	2.42491	0.87639	1.22989	0.622775	1.41392	1.18735	1.14263	0.634588	0.416266	1.60813	2.18969	0.878287	0.820665	0.762845	1.01332	0.734845	0.678669	0.896003	3.0079	0.00502802	0.283835	1.56636	0.0625451	0.723455	0.781591	0.181853	0.329966	0.000138295	0.252777	0.290401	0.769555	0.57262	0.105018	0.916547	1.06519	0.693847	0.80541	0.827527	0.893456	0.666304	0.654687	0.826539
CD1568	SCAD	1.37165	0.900017	0.658475	0.830963	0.890901	0.613603	1.21812	0.918127	0.96214	0.698094	0.459437	1.26788	1.0843	0.734494	0.537797	0.763334	0.405947	0.91906	1.25274	0.891557	1.13059	0.644224	0.0791044	0.000536735	0.202929	0.0240322	0.293454	0.807624	0.31968	0.705058	0.804102	1.03994	0.000908932	0.0206944	1.20409	0.301228	0.657839	2.86634	1.04506	0.71567	1.07744	1.09441	0.999245	1.69298	1.11232	0.604584	1.0392	1.06422
CD1572	MI	0.601891	0.506826	1.09101	0.707718	1.33823	0.602397	0.895468	0.667787	0.811059	0.496013	0.672398	0.902375	0.888601	0.591178	0.362126	1.02498	0.416602	1.2883	0.407332	0.738001	0.751894	0.499103	0.733548	0.610237	0.28546	5.08024e-06	0.440135	0.116825	0.570284	0.276024	0.515055	1.09979	0.33494	3.89454e-05	0.910513	0.550144	0.550287	0.191407	0.172185	0.716294	0.535521	0.635609	1.52191	0.891472	1.08019	0.787462	0.898996	0.798691
CD1573	UA	0.623112	0.573279	1.5301	0.946117	1.22556	1.50492	1.30088	0.742371	0.858224	0.805898	0.367156	0.72375	0.181702	1.01761	0.326143	1.73647	1.5074	0.772136	2.17815	0.789298	0.806243	0.855127	0.537395	1.35305	0.889093	5.08371e-06	0.761852	0.550536	0.734924	0.463487	0.548776	0.336411	0.366564	3.90037e-05	1.947	0.628602	0.853646	0.18969	0.0920046	1.07676	0.789323	0.885212	1.07194	0.839545	0.58477	0.5294	0.946001	0.852336
CD1574	MI	0.893893	0.954519	0.295265	0.866547	1.31353	0.745174	0.657304	1.43388	1.1466	0.940582	0.952748	0.851322	1.33408	0.597934	0.359561	0.614893	1.15908	0.97769	0.706106	1.51688	1.20526	0.513376	0.299491	0.48873	0.383047	7.03203e-06	0.506612	1.59084	0.349229	0.641585	0.962371	0.0929427	0.000756407	5.11043e-06	0.00138651	0.00116487	0.667553	2.00018	0.930724	0.641725	1.02122	1.58089	1.64378	1.69148	2.20286	0.629579	0.914446	0.869987
CD1579	MI	0.401341	0.744107	1.16253	0.593616	0.923674	1.01329	0.503639	0.71225	0.618055	0.766636	1.02789	0.728675	1.25703	0.846867	0.593385	0.236996	1.33141	0.520488	1.0554	0.676016	1.09527	0.48823	0.795617	2.52562	0.5435	0.00527864	0.792754	2.12425	1.38891	1.76211	1.76458	1.17025	0.651496	0.0059141	0.762561	0.00109805	0.654161	0.173252	0.0683578	1.06234	0.621921	1.04565	0.868899	0.748471	0.980191	0.858558	0.662411	0.693362
CD1580	UA	0.665889	0.106952	0.699001	0.485156	1.19136	0.874688	1.1203	0.611132	0.699029	0.0161983	0.148566	0.970487	1.243	0.793112	0.379463	1.08794	1.09077	0.809608	0.38086	0.464527	0.755874	0.591923	0.0601788	0.585874	0.537756	0.00813011	0.238741	0.315731	0.49563	1.53675	1.31625	1.06729	0.138982	3.3131e-05	0.256349	0.521695	0.672097	0.611786	0.0503098	0.775554	1.05073	0.48714	0.232319	0.733617	0.897453	0.551334	1.09454	0.914465
CD1589	MI	0.576644	1.51745	1.31585	1.52671	0.96007	0.878401	1.32915	0.854802	1.0007	1.64821	1.04794	0.755573	0.929521	1.12025	0.283088	1.77478	0.566547	1.20402	0.371407	1.0999	1.01862	0.983405	0.63379	0.648408	0.506201	0.0966087	0.760091	0.706668	1.14463	1.02196	0.889597	0.866317	0.332429	0.0490349	0.856929	0.419507	0.874636	1.8672	0.09855	1.41483	0.861098	1.00765	1.50471	1.15514	0.998877	0.711972	0.979429	1.28622
CD1609	MI	0.802762	0.738692	1.64639	0.749405	1.1645	1.02136	1.73029	1.23378	1.68535	0.628167	0.639576	0.93124	1.05972	0.902285	0.322487	1.63397	0.813089	1.84159	1.57222	1.4822	1.12374	0.803543	0.916648	0.673027	3.20584	7.62921e-06	0.183964	0.261157	0.0754732	0.189036	0.142418	0.135645	0.000976793	0.00158834	0.00151514	0.423978	0.84404	1.15296	0.13187	1.08176	1.14456	0.731291	0.71133	1.06815	0.826812	0.934975	1.51225	0.728597
CD1617	UA	0.453878	1.90254	0.928942	0.461826	0.818039	0.812247	0.4846	0.888187	0.733991	1.52225	0.338991	0.813444	1.00372	0.855625	0.510848	0.783705	0.360558	0.46887	2.75574	0.614946	0.88994	0.880535	0.743551	4.51686	0.575951	0.0312473	1.48617	0.964356	1.71511	0.776532	0.722442	0.453117	0.483531	0.031381	0.547268	0.508941	0.750802	0.387469	0.0299937	1.07856	0.769637	0.784823	0.750997	0.62749	0.833112	0.74264	0.913186	0.626464
CD1623	UA	0.762562	1.19085	1.26456	0.837294	1.27889	1.11141	0.918374	1.00592	0.698221	1.54842	0.499293	0.58089	0.918953	0.516636	0.373232	1.19424	0.000774324	1.22303	1.71339	1.0059	1.00513	0.812289	0.978693	0.000558533	0.500797	3.54694	1.73021	0.375651	1.0104	0.241325	0.263176	4.62029	0.864846	3.2988	1.35605	0.328581	0.580848	0.000442413	0.0504072	0.981578	0.671161	0.171068	0.917985	0.600028	0.939626	0.76142	0.768611	0.41633
CD1624	MI	0.397411	1.21533	1.009	0.525009	1.0555	1.31457	0.465195	0.973757	1.22128	0.892355	0.687817	0.661635	0.966515	0.742731	0.52003	0.61859	1.36075	0.678336	0.754628	1.03765	0.919624	0.480563	0.353257	1.09044	0.430474	0.0186205	0.660351	0.425552	0.350864	0.28458	0.412041	0.222212	0.958827	0.017627	0.956411	0.00123315	1.07321	0.619408	0.0775298	1.28316	0.691511	1.24072	0.765869	1.09526	0.91068	0.651645	1.42651	0.814864
CD1625	MI	0.562447	1.27666	0.813775	0.877168	1.02724	0.871405	0.889155	0.867048	0.82711	1.0824	0.474218	1.56971	1.00514	1.1642	0.319651	1.26432	0.631303	0.972309	1.44213	0.866588	0.905819	0.670406	0.533564	0.000610571	0.458164	0.0373273	0.101587	0.0687355	0.111752	0.0940368	0.0935417	0.0742036	0.000868559	0.029568	0.00150451	0.00164052	0.756699	0.563324	0.0977044	1.61992	0.669385	1.06678	1.06544	0.992538	0.905205	0.743392	1.4653	1.02844
CD164	MI	0.716024	0.563157	0.357218	0.850602	0.801258	1.35626	0.727941	0.983439	0.806636	0.538466	1.66082	0.973363	1.25435	1.01699	0.219884	0.845253	1.65941	1.25468	0.786683	0.915773	0.980101	0.663487	2.09406	0.907835	0.368886	4.77722	0.41089	2.58744	0.428792	2.22718	1.82063	1.32919	0.280098	5.01723	0.433332	0.332535	0.905491	0.599602	0.108368	0.809126	0.805134	0.697207	0.68254	1.10965	0.742001	0.809397	1.39217	1.06426
CD1646	MI	0.00096507	1.31948	1.28147	0.798989	0.882278	0.72679	0.682514	0.625186	1.52743	1.16462	0.374999	0.852026	0.935023	1.12879	0.648244	0.816993	0.613276	0.671343	0.873073	0.63028	0.719071	0.570917	0.274878	0.897448	0.527409	7.46152e-06	0.517384	1.40358	1.13446	2.08024	1.82577	0.295655	0.00101956	3.66238e-06	0.00155507	0.00125768	0.575487	0.434519	4.39884e-05	1.46527	0.788323	1.22785	0.953047	0.864915	0.707232	0.63609	0.615272	0.584326
CD1650	SCAD	0.891093	2.1766	0.913675	1.24185	0.88172	0.830651	0.893994	1.00953	0.979345	0.635918	0.405236	1.20205	0.88917	0.00103653	0.828326	0.144198	0.00127065	0.418438	0.00225039	0.84412	0.48503	0.00381111	0.000807691	0.105615	3.82576	0.0363067	7.26774e-05	0.076843	6.84182e-05	0.614273	0.103402	0.494134	0.0711307	0.000150186	0.00198345	0.0596777	1.24479	24.9981	0.00483858	0.00662548	2.93517	0.00856974	1.82346	0.0105819	0.148905	0.727152	0.45912	5.91648
CD1655	MI	0.375934	0.81129	1.03979	0.75517	0.786129	0.704014	0.810513	1.00556	0.964725	0.760697	0.692313	0.815067	1.27819	1.05086	0.903706	1.00547	0.540967	0.726931	0.676973	0.922626	0.981049	1.12077	0.374388	0.473961	1.16432	4.41181	0.14529	0.525241	0.158648	0.785596	0.77676	1.39671	0.994166	8.1962	2.76987	0.752719	0.798696	0.922656	0.0932692	0.748828	0.834038	0.862261	0.87407	1.39644	0.763555	1.47867	0.748491	1.03273
CD1743	MI	0.480365	0.619863	1.75592	0.547325	0.924295	0.592438	0.834473	0.864588	1.64102	0.462496	0.547372	0.988535	0.888055	1.00392	0.3086	0.732992	0.463362	1.18347	1.78555	0.810825	0.937961	0.356823	0.926264	0.648272	0.432676	0.0193434	0.143527	0.378645	0.123374	0.145451	0.211459	0.211491	0.746129	0.0145274	1.40985	0.00125551	0.811238	0.169597	0.0522383	1.14542	0.906131	0.769784	0.808774	0.438726	0.548489	0.535901	1.15303	0.694078
CD1755	UA	0.548571	0.865864	0.846282	0.590595	0.716768	1.03953	0.39458	0.704642	1.26909	0.817426	0.465657	0.506552	1.07203	0.783211	0.374159	0.61719	0.000881876	0.777505	0.62826	0.643368	0.807666	0.362219	1.07164	0.753384	0.635318	0.822042	0.0405308	0.0119881	0.0335102	0.0788937	0.050417	0.250489	0.00102501	0.852101	1.22895	0.00126194	0.579969	0.220579	4.41473e-05	1.15426	1.00658	0.872402	0.451138	0.410213	0.261047	0.543905	1.16004	0.583587
CD1760	SCAD	0.96114	0.634068	2.53809	0.738637	1.12309	0.804632	0.63663	0.813533	1.0149	0.737513	0.977897	0.866277	1.2328	1.10834	0.731019	0.78655	0.917837	0.482962	1.2234	1.02852	0.706522	1.17742	0.877965	1.21691	0.319036	1.72384	0.391204	0.973334	0.932614	0.568016	0.943332	2.00848	0.33279	1.60395	1.65984	0.432059	0.427134	0.688771	0.0843143	1.2002	1.14515	2.16671	1.19165	0.94856	1.69757	0.685194	1.21605	1.16975
CD1764	MI	0.608264	2.13492	0.850682	0.62493	0.708827	0.718023	0.134537	0.671204	0.995247	2.07357	0.51791	0.477259	0.911739	0.863724	0.275003	0.214149	0.47317	0.828093	1.55926	0.667756	0.797598	0.471107	1.04036	0.000575121	0.218203	7.87528e-06	0.307273	0.058339	0.124258	0.217273	0.120232	0.270124	0.298287	3.69833e-06	0.00149867	0.335255	0.972316	0.000441692	0.0510307	1.83692	0.682675	1.3979	1.61818	1.15622	1.70812	0.620465	1.48878	0.778807
CD1769	MI	0.535018	0.841519	0.390435	0.526699	1.0156	1.07795	0.851604	0.913016	0.93626	0.728294	2.44153	0.800258	0.917452	1.0651	0.267138	0.750952	1.15759	1.03412	0.456424	0.767251	1.14702	0.592485	0.230698	0.547088	0.00031658	7.80453e-06	0.437029	0.556715	0.547414	1.11343	0.569034	0.0860194	0.402573	3.75453e-06	0.00147747	0.00123557	0.648372	0.3727	0.196565	1.20317	1.28808	0.399121	0.707286	0.623699	0.568591	0.484116	1.45031	0.800075
CD1778	SCAD	0.391311	0.567403	1.41038	0.724038	0.947476	1.24911	0.409339	1.39786	1.16527	0.638935	0.982312	0.765229	0.496673	1.015	1.43134	0.40145	0.735831	0.759788	0.787565	0.863048	0.96608	1.24619	1.88533	1.69152	0.421106	5.60921e-06	8.67423	0.0926432	0.0812625	0.14517	0.122661	0.34358	7.56224	4.02054e-05	1.63283	1.12827	1.18812	0.336764	0.111289	0.800687	1.16173	0.431489	0.865181	0.82694	0.303664	3.18223	1.20853	1.5519
CD1780	SCAD	0.409501	2.05396	1.77265	1.07639	0.546468	0.809306	0.258391	0.68326	1.04191	1.7821	0.757679	0.902518	0.861411	1.31273	0.40153	1.11132	0.589704	1.23821	0.627285	0.707796	0.864019	0.7717	0.731609	0.324198	0.467263	0.00591796	1.19396	2.30309	1.14378	1.7393	1.63009	0.417705	0.564241	2.25165e-05	0.333337	0.684822	1.22073	0.283434	0.0992013	1.54564	0.94349	1.1813	1.35333	0.892081	0.811941	0.668586	1.04341	1.0039
CD1781	UA	0.32933	1.69848	0.982316	1.25085	0.935747	1.3758	0.430527	0.765417	1.07546	1.83657	1.05026	0.840522	0.686768	1.26002	0.250581	1.01341	0.959594	1.29533	0.685361	1.04024	0.731932	0.885401	1.37811	0.769751	0.443491	0.0403622	1.24965	1.14815	0.857946	1.36689	0.900832	0.412245	0.420214	0.0122217	1.26988	0.710255	1.21537	0.210845	0.0557663	1.35448	0.78537	1.739	1.84216	0.893919	1.25939	0.622986	1.07074	1.24461
CD1810	SCAD	0.602126	1.00969	1.4374	0.745629	0.956263	0.898678	0.387989	0.969233	0.85436	0.923153	0.43517	0.716724	1.10401	0.933408	0.340741	0.374045	0.765298	0.407326	0.907926	0.954785	1.09537	0.543523	1.10679	0.000563959	0.347738	7.28302e-06	3.25035	3.33446	6.6349	16.8397	1.84635	1.09462	0.000793069	4.53428e-06	0.00143074	0.00130741	0.939248	0.483665	0.0941285	1.36679	1.14059	1.31416	0.577203	0.519417	0.616969	0.545113	1.26074	1.38262
CD1816	MI	0.442681	1.97982	0.916766	0.872636	0.90266	1.0875	0.634525	0.527802	0.964537	2.06794	0.890815	0.844875	1.05144	0.960035	0.441633	1.19462	0.822691	0.615115	0.650755	0.679639	0.88754	0.600355	1.9344	0.708962	0.347978	0.006493	0.0932272	0.618612	0.144529	4.09057	0.945466	0.279493	0.54901	0.00451715	1.56258	0.364658	1.24703	0.440679	0.526506	1.46637	1.02523	1.0233	1.65022	0.739073	0.921464	0.514968	0.932954	0.95454
CD1818	UA	0.0010962	1.67588	1.10005	1.02498	0.873089	0.909219	0.271136	0.862891	0.831923	1.43951	0.615833	0.822885	1.0777	0.867826	0.332007	0.543943	1.14053	0.878491	0.346799	0.837889	1.04463	0.946358	0.623603	0.000604969	0.324664	0.357856	0.394101	1.17569	0.22229	1.17528	0.697074	0.659642	0.000880502	0.3219	0.00150828	0.00163238	0.797493	0.449002	0.922797	1.25458	0.859217	1.9506	1.18942	0.938574	0.806685	0.583526	1.1513	0.85191
CD1820	UA	0.821469	1.60561	1.09709	0.502747	0.749335	1.73384	0.495866	0.61908	0.760089	0.966926	0.655592	0.769281	0.630675	0.649651	0.369867	0.503838	1.39009	0.499206	0.496475	0.683148	1.09392	0.53646	0.620105	0.553159	0.397493	0.0126028	0.307923	0.528624	0.25703	0.582274	0.508951	0.53765	2.54452	0.00980681	1.21142	0.00129913	0.744566	0.00044347	0.224425	1.25626	0.735644	1.47344	1.42579	0.553357	1.47787	2.37124	0.813937	0.600214
CD1821	SCAD	0.685175	1.14614	0.995649	1.35017	1.01646	1.10354	0.742102	0.950713	0.890371	1.24872	0.727331	1.18502	1.54832	1.00409	0.513666	1.1605	0.743859	1.02813	0.563647	0.880632	0.826711	0.535257	0.639245	0.8203	0.472217	0.0399213	0.770492	0.732424	2.3142	0.708999	1.18459	4.60517	0.287907	0.115791	1.81702	0.159831	1.00937	0.644368	0.168005	1.21573	0.870152	0.925885	1.38813	0.81721	0.991608	0.420544	0.907842	1.01642
CD1822	SCAD	2.72164	1.94598	0.471403	1.11846	1.22303	2.77073	2.4196	0.881042	1.22222	1.60521	0.721841	0.803953	1.3571	1.03299	0.770414	1.07503	0.470741	0.686416	0.209186	0.972684	0.899146	1.45899	1.61309	0.895335	1.00039	0.0961429	0.635494	0.47029	0.524595	0.347541	0.796826	6.3804	3.26183	0.108184	0.724595	0.253563	0.405314	12.2494	0.640671	0.82257	0.876905	2.63188	3.03797	4.22876	2.54907	2.13919	0.874565	0.876609
CD1823	SCAD	2.11299	0.807776	1.09584	0.696558	1.17125	0.706455	2.73385	1.13948	1.71933	0.771433	0.772875	1.26847	1.04448	1.07295	0.347334	2.35775	0.000854171	1.33179	0.653914	1.0416	1.25259	0.842644	0.873226	0.658428	0.546433	7.49466e-06	0.925927	0.0863791	0.699448	0.137778	0.208695	0.140991	1.02376	3.66494e-06	0.0015445	0.00125194	0.459841	3.95232	1.01408	0.347922	0.790765	2.85994	2.28676	1.59665	1.72242	0.54689	0.831196	0.732384
CD1824	SCAD	1.10637	0.0578496	1.07197	0.590053	1.02692	0.568239	1.01136	0.539351	1.29207	0.00947288	0.415825	0.719651	1.27785	1.0237	0.350657	1.59742	0.736337	0.807623	0.313827	0.391499	0.668582	0.762952	1.45943	0.539056	0.763211	0.283895	0.302648	0.145097	0.178682	0.186813	0.24607	0.353662	0.62979	0.199856	0.173907	0.393728	0.40691	6.43619	2.38202	0.793411	1.10735	1.12808	1.24179	2.01266	2.10555	0.509393	1.09313	1.10585
CD1831	MI	0.5751	2.94021	1.26245	0.757012	0.942988	0.649199	0.751826	0.928969	1.06607	2.10011	0.711658	1.36882	1.02555	1.32613	0.44714	0.744833	0.727811	1.1706	3.18623	1.05718	1.03478	0.661606	0.312528	0.458068	0.418594	2.80639	0.902555	0.687397	1.26645	0.568321	1.05673	0.620358	0.000954875	2.65422	0.565307	0.434577	0.869696	0.00043756	0.0289359	1.17533	1.12237	1.13176	0.880198	0.930615	0.876049	0.520875	0.807324	0.630938
CD1832	SCAD	0.534101	2.30084	1.31224	1.33874	0.983288	1.17659	0.21316	0.588163	1.00647	2.26367	1.40408	1.15962	0.971412	1.11796	1.81753	0.818579	1.31099	1.1643	0.636918	0.824629	1.59755	0.851882	1.35108	3.17156	0.628029	0.0192692	0.396243	0.140024	0.790416	0.25624	0.299696	3.85866	0.783425	0.00956928	1.08682	0.410384	0.913356	0.0913565	0.055402	1.66156	1.24416	1.14904	1.88864	0.768537	0.985461	0.888968	1.14007	1.28051
CD1834	UA	1.10458	0.950518	1.57506	0.978531	0.827591	1.34368	0.860003	0.797126	0.923533	0.97924	0.414239	0.952895	1.1251	0.929738	0.346886	1.06052	0.74266	0.964326	0.410021	0.838453	0.992939	0.725773	1.57889	0.881303	0.287254	0.0319548	1.79308	0.206051	0.250307	0.363236	0.483245	0.452918	0.260007	0.0437865	0.266229	0.281693	0.828322	0.363422	0.121799	1.44854	0.731021	0.706756	0.936481	0.753426	1.20952	0.684079	1.02083	0.843627
CD1835	MI	0.481486	0.909199	1.36093	0.696721	0.978215	1.20732	0.418947	0.684882	0.892671	0.849118	0.528219	0.704113	1.13644	0.867536	1.83039	0.272865	2.04235	0.365442	0.828779	0.816338	1.04303	0.714355	2.94313	2.08045	5.03811	7.08975e-06	0.760967	0.454882	0.662563	0.328455	0.247905	7.08184	1.07255	0.00157753	2.28391	0.00119626	0.673623	0.474505	0.100838	1.21623	0.845669	1.05538	0.644366	1.14009	1.33917	1.3737	1.34448	1.05133
CD1841	MI	0.667338	1.81572	1.01973	0.637863	0.688257	1.08677	0.621583	0.796038	0.810737	1.06094	0.415601	0.966127	0.812763	1.0642	0.378574	0.518671	0.625332	0.349301	0.22315	0.77979	0.852483	0.840502	0.0520396	0.48696	1.27137	0.00911248	0.20679	0.275093	0.300861	0.514078	0.41422	0.10916	0.000917434	0.00724343	0.668138	0.00126007	0.973294	0.502424	0.128653	1.35056	1.11146	0.797797	0.626864	0.788501	1.0913	0.678393	1.55109	0.792614
CD1848	MI	0.647512	1.26121	1.17859	0.768023	0.744665	1.60745	0.643743	0.740475	0.758846	1.00066	0.508458	0.708175	0.951959	0.822475	0.52388	0.538928	0.501878	0.728699	0.30378	1.06151	0.839982	0.665997	2.17605	0.749673	0.265785	0.176591	0.0975078	0.259091	0.114647	0.255323	0.156697	1.02489	1.801	0.164924	0.778817	0.489663	0.828486	0.000443391	0.157476	1.48532	0.864662	0.000416017	0.749377	0.572898	0.607957	2.36171	1.2865	0.752624
CD1852	SCAD	1.22367	0.857226	0.481615	1.10955	0.921651	0.552567	1.11413	1.20204	1.10613	0.923616	0.965903	0.974847	0.73897	0.815826	0.552057	0.925687	0.736237	0.897814	0.376736	0.93864	0.956017	0.701132	0.246119	0.457877	0.573236	0.0217809	0.453868	1.02099	0.629785	0.495088	1.86143	0.666263	0.771688	4.0335e-05	0.50375	0.192613	0.702118	4.87881	0.536472	0.868432	1.09108	0.784617	0.988923	1.39757	0.791014	0.451219	1.01897	0.848016
CD1867	SCAD	0.432455	1.38407	1.56404	0.330384	0.868986	0.827126	0.75064	0.717228	0.832965	1.2943	0.505988	0.624807	0.911066	1.16663	0.242093	0.759803	1.25163	0.414946	1.17318	0.710527	0.832698	0.384702	0.321471	0.000568508	0.304175	0.0627079	0.326438	0.453902	0.301764	0.628298	0.219332	0.227661	0.660031	0.0563551	0.00149539	0.419169	0.850871	0.368807	0.144164	1.53256	0.95206	2.07381	0.816447	0.731761	0.94049	0.782888	1.42099	0.57881
CD1878	SCAD	0.523098	0.917937	1.08383	0.724165	0.754083	0.542087	0.530416	1.57104	0.95875	1.23599	0.876982	0.920879	1.37132	1.07268	1.06672	0.523144	0.617613	0.665683	0.338842	1.02099	1.27921	0.621238	0.321635	0.708998	0.51933	0.33862	1.62102	0.446424	3.25108	0.6674	1.01372	2.52085	0.422411	0.261809	1.31188	0.332223	1.2865	0.199827	0.0391538	1.14155	0.786532	0.342758	1.22112	0.428439	0.795254	0.539587	1.18473	1.22565
CD1881	SCAD	0.642644	1.73663	0.794597	1.37982	0.688816	1.31233	0.525305	0.993938	1.04286	1.83079	0.815751	0.987032	0.886397	0.944436	0.684647	1.05916	0.932697	1.05191	0.420136	1.13764	0.82986	1.08985	1.5383	0.332549	0.928235	3.11367	0.279195	0.338335	0.57891	0.117623	0.39079	2.45718	0.541325	1.25743	1.97519	0.44742	0.879471	0.521947	0.0726764	1.12938	0.744294	1.18229	1.88307	0.968303	1.36029	0.91557	1.12898	1.11351
CD1882	SCAD	0.64666	1.53008	1.0021	0.75791	0.599428	0.89872	0.449274	1.93409	1.10715	0.950685	2.18374	0.895655	0.912785	1.54323	0.420448	0.509707	0.896943	0.519671	0.337807	3.05815	5.12536	0.352792	0.734794	0.854246	0.505558	1.9842e-05	0.243401	2.50883	0.403625	1.4805	0.989912	0.127077	0.39262	0.00480787	0.943447	0.593566	5.88633	0.28449	0.0985641	1.66449	1.70329	1.13341	0.833324	1.30347	1.283	0.703723	1.20635	1.2264
CD1887	UA	0.926971	0.0574028	2.8987	1.93548	0.760378	1.8525	0.857381	0.623683	0.802156	0.0256547	0.11966	1.44035	0.319719	1.02335	0.806035	0.900985	0.455022	0.988146	0.481044	0.650167	0.609292	1.39846	1.77882	0.648219	0.742416	0.45534	1.01959	0.50474	1.45214	0.510758	0.576364	2.67278	1.53617	0.655202	1.15939	0.995799	0.701254	0.37393	0.040893	0.987931	0.889657	0.3359	0.899806	0.463261	0.771302	1.36393	0.814903	0.911285
CD1890	SCAD	0.501923	1.26317	0.686357	0.604367	0.562136	0.408567	0.486537	1.85622	1.17139	1.01218	0.675667	0.648612	1.32366	0.861649	0.476593	0.468756	0.977259	1.06835	0.952625	2.05177	1.43797	0.559331	0.686925	0.38505	0.891539	0.122968	3.24359	0.226491	1.13125	0.16467	0.503282	0.110817	1.29743	0.0925006	1.63954	0.200788	1.99566	0.669613	0.106899	1.19495	1.86225	1.48275	1.31047	1.17724	1.49169	0.479429	1.41162	1.07728
CD1895	MI	0.619383	1.10008	0.175938	0.977425	0.818032	0.686923	3.33516	0.692551	0.850269	1.07366	0.740045	1.21651	0.944996	0.971936	0.32969	2.04025	0.91021	0.207735	0.820588	0.807639	0.917598	0.513965	0.690817	1.01091	0.612541	0.337609	0.219172	0.152933	0.205974	0.170176	0.165192	0.227744	0.167785	0.306222	1.64076	0.00144586	0.894253	4.6575	0.183758	1.48769	0.866408	1.38969	1.02279	1.86865	1.11635	0.807724	1.02482	0.996291
CD1899	MI	0.707233	1.99165	0.336731	0.975949	0.85606	0.849627	1.38424	0.836449	0.984972	1.86006	1.27995	0.997518	0.835295	1.14637	0.26318	2.28814	0.509909	0.842898	0.437553	0.977313	0.990345	0.762699	0.831986	0.768172	0.526795	0.560266	0.348166	0.409773	1.17353	0.514619	1.04082	0.409903	0.19019	0.154071	0.378484	0.0943603	0.920289	0.952411	0.12461	1.64028	0.549675	1.19213	1.64623	1.19549	1.25122	0.418967	1.03322	1.08294
CD1902	UA	0.681868	1.48631	0.276214	1.04344	0.862737	0.575644	1.45624	0.673139	1.03774	1.49288	0.491865	0.963039	0.595666	1.23447	0.254767	2.3756	0.881201	0.462349	0.671233	0.625764	0.927367	0.725751	0.398304	0.978818	0.471409	0.33982	0.536786	2.79876	0.186584	9.90999	3.30314	0.531559	0.661201	0.131297	0.759456	0.110479	0.930567	0.691066	0.0773671	1.49087	0.703174	0.777118	1.27421	0.806537	0.812906	0.602332	1.02153	1.08493
CD1905	UA	0.897161	0.775899	0.285103	0.871545	0.815068	1.7243	1.7248	0.893553	0.815561	1.04164	1.24154	1.37554	1.16176	1.18851	0.306312	1.23143	1.11563	0.986658	1.56432	0.524159	0.792566	0.596606	0.763373	0.984704	0.26411	5.08019e-06	1.80889	0.500464	3.14552	0.27642	0.720878	0.374183	0.814411	3.85203e-05	0.630653	0.0748996	0.739369	3.82094	3.54813	1.09477	1.08275	1.19101	1.25248	1.54321	1.3966	0.474033	0.898069	0.665774
CD1906	UA	1.63251	1.2882	0.449376	1.16356	1.00978	0.935136	2.27042	1.04774	1.07603	1.51823	1.48937	1.11546	1.68738	0.922729	0.399685	1.78746	0.406413	0.749314	0.373224	0.711489	0.943494	0.707022	0.883836	0.552032	0.350329	0.00377027	0.753898	0.249076	0.184328	0.634875	0.179399	1.44971	0.334766	0.000120874	0.60145	0.0760889	0.873994	3.98703	4.66423	1.20393	0.920377	0.998321	2.12602	1.01455	1.07529	0.411493	0.954246	0.906982
CD1909	SCAD	0.684777	0.607645	0.184565	0.59879	0.551572	0.707851	0.970106	0.980757	0.977001	0.0180569	1.08786	1.09011	1.04226	1.68575	0.761897	0.812354	2.64286	0.372408	2.88459	0.489869	0.103831	1.09106	0.738299	1.10911	2.21638	0.128848	0.539812	0.489543	0.482001	0.550911	1.34273	3.0276	0.410678	0.173094	1.34978	0.280949	1.70455	0.479443	0.0642381	1.25688	1.00235	0.879828	0.655566	0.897596	1.37526	0.513702	1.31192	1.51317
CD1912	MI	0.253993	1.61966	0.204247	0.878388	0.774717	0.813236	0.814086	0.721014	1.05724	1.61008	3.91964	0.976693	0.454302	1.25065	0.174319	2.73631	0.930344	0.429664	0.359789	0.825338	0.830346	0.854381	0.921653	0.477325	0.269009	0.0644578	0.700691	0.181411	0.379666	0.359292	0.455058	0.0868546	0.473506	0.00994718	0.642866	0.178709	0.89969	0.520367	0.117704	1.26205	0.362657	2.04491	1.84683	0.896657	0.914899	0.430507	0.89593	0.703283
CD1913	MI	0.80565	1.51239	0.204997	1.29603	0.886795	1.47725	1.27306	0.831131	1.14961	1.60963	1.28041	1.17126	0.245285	0.671196	0.29581	1.64272	0.986048	0.816339	0.315162	0.742803	1.03191	1.0506	3.06875	1.12843	2.29814	0.0340844	1.36931	0.74787	0.985735	0.409129	0.376953	2.06268	0.655082	0.00449582	0.684712	0.175569	0.99516	1.45032	0.0857539	1.05007	0.747433	1.09803	1.55811	1.22302	1.26439	0.274717	1.19326	1.18982
CD1928	UA	0.711985	1.49334	0.347346	1.34078	1.18972	0.959029	2.03551	1.06765	1.28672	1.41725	0.79812	1.09264	0.400917	0.73421	0.185265	2.28311	0.614837	0.545533	0.729745	0.853052	1.08941	1.46825	1.11715	0.843349	0.996975	2.95487	0.50143	0.276795	2.462	1.07944	0.73011	0.912217	0.530271	0.503104	0.443865	0.102835	0.801393	7.4055	0.508222	1.03538	0.802905	1.52053	1.89383	1.85127	1.47485	0.512499	1.02583	1.05054
CD1929	SCAD	0.743817	1.26429	0.204495	1.28908	0.910783	0.902791	2.31326	0.784884	0.853443	1.05288	0.738144	0.944878	0.958455	1.01131	0.286615	1.99169	0.699542	0.540577	0.863715	1.01167	0.935947	0.5291	0.688589	1.06131	1.28063	0.212421	0.838919	0.305433	0.622134	0.188369	0.264277	1.66238	0.000853791	0.194485	0.00149405	0.00160327	0.741472	1.29105	0.118332	1.72895	0.979981	0.908925	0.528776	1.20493	1.35413	0.521791	1.55482	1.09516
CD1934	SCAD	0.449641	1.61398	0.216757	0.485114	0.887638	0.7251	2.59692	0.829196	0.852432	1.08228	1.20324	0.892583	1.01962	0.848817	0.245489	2.3338	1.27613	0.633525	2.89958	0.900137	0.92417	0.573054	0.207165	0.000565176	0.358848	7.86872e-06	0.442572	1.6983	0.761095	3.8964	1.52538	0.156219	0.699823	3.70478e-06	1.28788	0.0249003	0.781718	1.05619	0.206608	1.52183	0.963881	0.47048	1.11749	1.32282	0.615482	0.498386	1.03539	0.665231
CD1944	MI	0.423571	1.1649	0.894609	0.860478	1.10192	0.855802	1.46334	1.06023	0.891246	1.01618	1.01152	0.777661	1.03183	0.880444	0.379679	1.33108	0.354176	0.437104	1.15723	0.995877	0.91315	0.771846	1.41543	0.000575483	0.936089	7.39217e-06	0.761979	0.203272	0.39735	0.352205	0.453315	0.32297	0.0894742	4.35127e-06	0.477431	0.00137471	0.729749	0.714411	0.0863404	0.960697	0.804052	0.546844	0.749467	0.922718	0.867961	0.520691	0.930836	0.714861
CD1945	MI	1.09597	1.15064	0.262457	0.970185	1.42927	0.89447	2.95957	1.96446	1.14587	1.03687	0.981247	1.11961	1.28997	0.873634	0.54205	2.63535	0.45987	1.05256	0.789503	1.17409	1.05361	0.648089	0.67328	0.000542391	0.604738	0.634676	0.824685	1.48837	0.702685	0.825177	1.41613	0.594345	0.508561	0.905787	0.467879	0.00118511	1.10676	1.03363	0.0443175	0.819765	0.810884	0.918425	1.07614	0.778291	1.01358	0.913675	0.74134	0.92178
CD1951	UA	0.662597	0.743015	1.01986	1.23635	0.868371	1.18421	0.601415	0.783368	0.908744	0.862647	0.314177	1.53553	1.22901	0.8119	0.403777	0.760638	1.01424	0.954645	0.25551	0.677463	0.919869	0.658795	0.460002	0.650782	5.90468	5.07722e-06	0.657966	0.827812	0.630929	1.96519	0.996607	0.996519	0.424449	3.85827e-05	0.857426	0.580267	0.98502	0.170271	0.0302829	1.13931	0.898701	1.10359	1.404	1.03656	0.911362	0.664161	1.07223	0.929373
CD1963	SCAD	0.00108189	1.28982	1.44264	0.901757	0.672167	0.90325	0.321709	0.861352	0.874139	1.39801	0.323389	0.87468	0.954168	0.89914	0.317644	0.278741	0.33277	0.434917	0.397706	0.605542	0.834453	0.958268	0.451826	0.000590657	0.434864	0.55661	0.573881	1.10886	0.28999	0.620867	0.831766	1.00355	0.000891252	0.509692	0.00150531	0.00157647	0.578202	0.189168	0.0491344	1.5357	0.704582	1.62097	1.36846	0.932171	0.784654	0.922257	0.893051	0.803641
CD1968	MI	0.734811	0.957934	1.49188	0.817226	1.12844	0.897628	0.933634	0.953739	0.91943	0.876742	0.945857	1.3054	1.06727	1.51764	0.355655	0.88195	0.626714	1.08026	0.883127	1.09618	0.969914	0.629565	0.84135	0.000581296	0.876305	0.753857	0.295351	0.703834	1.19823	0.782095	1.76461	0.452783	0.000813797	0.877145	1.45938	0.00141007	0.83745	0.287862	0.0574424	0.940663	0.859125	1.70336	0.77358	0.793133	0.826766	0.54724	1.23226	0.888886
CD1972	SCAD	0.694555	0.774088	1.67095	0.828511	0.903104	0.652106	0.544488	1.18317	0.760364	0.776626	0.698156	0.7856	1.20921	1.0629	0.20795	0.650113	0.657297	1.03693	0.598322	0.738576	0.899786	0.623392	1.21828	0.746785	1.18777	5.06671	0.422581	0.242491	0.555842	0.330393	0.596323	0.624724	0.000688826	15.8071	1.35618	0.21428	0.661618	0.476149	0.0397378	1.2857	0.741939	0.663762	1.044	0.458702	0.882184	0.367103	0.933099	1.15721
CD1978	SCAD	0.707508	1.22904	0.796946	0.756351	0.774472	0.934346	0.841383	0.985386	0.956023	1.21105	0.779049	1.06274	1.02536	0.980016	0.98716	0.683903	0.447059	0.570394	1.15173	0.862116	0.883832	1.05622	1.47664	1.43497	1.26032	0.0536115	0.769015	0.346896	0.485881	0.635307	0.653482	0.334833	0.000873696	0.0476071	0.796942	0.00164244	0.764289	0.368736	0.511119	1.1591	0.867298	0.385256	0.900086	0.534199	0.765771	0.5937	1.18659	0.72712
CD198	MI	1.58409	1.01379	2.38971	1.17044	0.818389	1.20089	1.47507	1.59013	0.831711	0.155167	1.14939	1.07064	1.09081	1.24062	1.00627	1.52667	0.358838	0.526842	2.33363	1.03333	1.70048	1.2394	2.2674	0.532447	3.70993	0.145998	0.180331	0.113961	0.711881	0.458869	0.308693	3.31989	1.80968	0.247388	1.55731	1.13201	2.89368	1.11886	0.117269	1.27063	1.20055	4.88544	4.23301	0.918385	3.20183	1.44128	1.06773	1.05865
CD1980	SCAD	0.82755	1.0305	2.42054	0.888392	0.81841	1.23077	0.698826	0.616533	0.998818	0.972268	0.262288	0.780858	0.503126	1.50471	0.538465	1.39884	0.87174	1.19879	0.653652	0.672681	0.983389	1.53457	1.00359	0.555385	1.26757	0.0095781	0.373105	0.19155	0.662968	0.185376	0.3268	2.53093	1.59717	7.71064e-06	1.81417	0.930748	1.01416	0.894983	0.0743503	1.41685	0.570555	0.96735	1.00594	0.797201	0.808065	0.885595	1.53289	1.32382
CD199	SCAD	0.694369	0.95145	1.26732	1.07894	0.713541	1.4111	0.376028	0.781672	0.781893	0.947598	0.667463	0.846786	1.17634	0.858989	0.261396	1.1209	0.669363	1.01883	0.303768	0.6882	0.911299	0.771654	0.323824	0.56784	2.48055	0.00462653	0.860549	4.00679	0.0940428	6.40773	0.630631	0.256994	0.716557	7.25272e-05	1.30196	0.405031	0.575492	1.38223	0.153578	1.59249	1.17298	0.456133	0.875435	0.648097	0.580181	0.900759	0.822393	1.07489
CD1997	UA	0.689649	1.26738	1.37129	0.406725	0.960156	0.838015	0.5621	0.474371	0.804888	1.11796	0.536018	0.854998	0.487677	1.27245	0.324297	0.694082	0.810762	0.372937	0.355683	0.514896	0.583315	0.395508	0.557317	0.275186	1.27291	7.77788e-06	0.31996	0.18263	0.257342	0.125206	0.146936	0.497367	1.49491	3.74045e-06	0.00148487	0.00123335	0.815454	0.625522	13.7128	1.99499	0.947493	1.52228	0.913943	0.814684	1.19917	1.14151	1.66228	0.760387
CD1998	SCAD	0.516846	0.663634	0.798865	1.16184	0.945346	1.03531	0.22093	0.997851	0.553689	0.682737	2.26688	0.855609	0.694618	0.560506	0.096906	1.02804	0.34554	0.938352	0.711483	1.09139	0.828505	0.54962	0.109846	0.703749	0.244191	0.00280959	0.121362	0.0708373	0.0605156	0.114648	0.0910716	0.0914149	0.228805	6.05954e-05	0.421041	0.00086307	0.874083	0.713551	0.0262089	0.978138	0.95278	0.928617	1.09202	0.947698	0.765055	0.303775	0.821655	0.914989
CD200	MI	1.18061	0.897134	1.76579	0.898389	0.840967	1.9088	1.02825	0.93434	0.992151	0.854121	1.17411	0.995126	1.28799	1.60993	0.427499	1.26775	1.52956	1.0062	0.283587	0.671795	0.909125	1.16076	0.868118	1.2428	1.25909	4.15724	0.520643	0.471015	0.844164	0.642772	0.859867	1.48182	1.63434	6.97957	2.28034	0.409976	0.780386	1.79102	87.4725	1.52165	0.904668	0.981432	1.07729	0.604748	0.907803	1.55176	0.944602	1.15436
CD2009	UA	0.790493	1.87226	1.89835	0.95367	1.02367	0.632572	0.753488	0.741215	0.924492	1.55947	0.735154	1.02103	0.888899	1.17217	0.294975	0.786696	1.08951	0.714699	0.415837	0.771485	0.985899	0.341514	0.513492	0.421288	1.32465	0.33346	0.722276	1.34684	0.259713	3.16601	2.69094	0.322193	0.880178	0.333507	1.84508	0.00154842	0.81357	0.446859	0.0397044	1.65439	0.919168	1.85358	0.915679	0.890881	1.21149	0.879236	1.29641	1.3112
CD2011	SCAD	2.04882	0.55706	1.25478	1.32881	1.22799	1.21212	1.02142	0.838675	0.991464	0.575018	0.981074	1.4081	1.45627	0.934248	0.178555	1.16176	0.903746	1.38881	0.842546	1.06533	0.955533	1.10457	0.197424	0.874901	0.330037	0.00495348	1.44993	0.503874	0.358226	0.241188	0.259693	0.0580113	0.264225	5.48464e-05	0.435018	0.000876682	0.740288	0.363031	0.0766247	0.925661	0.882947	1.2384	1.29603	0.759133	0.840947	0.761262	1.02494	1.05868
CD2018	UA	0.373855	0.847477	1.06341	0.600873	0.851669	1.28855	0.48334	1.38663	1.14454	0.946011	1.22717	0.75671	0.918293	1.16917	0.404879	0.521953	3.02839	0.945933	0.458507	1.33226	1.15092	0.962063	0.966582	1.16416	0.420397	0.690546	0.344582	0.351562	0.306161	0.719636	0.41787	0.404481	0.000943484	0.676748	1.61091	0.00123318	1.0848	0.52727	0.0878036	1.37839	0.882799	1.3283	1.18113	0.819086	0.929499	0.544235	1.55043	1.61327
CD2020	SCAD	0.280217	0.852639	1.52449	0.859435	0.682778	0.951475	0.566855	0.462991	1.01291	0.939973	0.487469	1.14544	0.916696	0.868059	0.527077	0.533847	1.06083	1.05486	0.338036	0.574962	0.870201	0.805308	1.20858	0.819816	0.551794	0.0308519	0.949967	1.08612	0.368035	1.10796	0.483941	0.118123	0.615301	0.0332907	0.454765	0.837104	0.585807	0.41878	0.0301216	2.14886	0.939806	0.985592	0.577492	0.675836	0.86154	0.724377	1.32313	0.984757
CD2022	UA	0.437815	0.969602	1.12617	1.23128	0.905473	1.2702	0.812296	0.817021	1.11254	0.969559	1.00341	0.694205	1.14308	0.904786	0.260345	1.16198	0.703398	1.29248	2.20909	0.809256	0.806167	1.16443	0.778337	1.04594	0.602654	0.0383278	0.446307	0.79667	0.214761	1.30481	0.59583	0.190557	0.462042	0.0538924	0.280473	0.559571	1.10959	0.432985	0.107911	1.07669	1.03564	0.955372	0.611329	0.972156	1.00468	0.74306	1.10053	1.23467
CD2023	UA	0.595011	0.533403	1.64493	0.67552	0.885593	1.55197	0.425188	1.11112	1.03318	0.628115	0.466027	0.638993	0.773447	0.972108	0.362367	0.835394	0.571151	0.778907	0.385145	0.892385	0.966344	0.972373	1.3005	1.10131	0.437516	0.187995	0.745219	0.295604	0.423157	0.276905	0.389721	0.0433194	0.78314	0.181853	0.774706	0.57429	1.00916	0.112705	0.0693303	1.42294	1.00099	0.740114	0.539784	0.591987	0.750834	0.687782	0.97882	1.25568
CD2026	UA	1.30048	0.175967	1.23364	0.585005	0.906764	0.761034	0.485156	0.876486	0.833451	0.0121763	0.345644	0.493256	1.11813	1.42866	0.444443	0.835386	0.936387	0.377383	1.72937	0.554571	0.860897	0.777422	0.322305	0.456563	0.395802	0.0170305	2.73361	1.43677	0.79001	2.14239	1.25382	0.360668	0.30659	0.0155401	0.316912	0.434588	0.84829	0.66342	0.0882331	0.996776	0.759531	1.25854	1.06588	0.833342	0.996275	0.745666	1.22154	1.06636
CD2037	SCAD	0.481308	1.06972	1.42767	1.29088	1.06878	2.02625	0.632573	0.669958	0.843708	1.08389	0.847489	0.959049	1.0019	0.951202	0.324073	1.31216	2.23098	0.903294	1.59829	0.743558	0.879068	0.755846	0.436867	0.683596	0.730557	0.0266471	0.907074	0.684276	1.18607	0.527426	0.915962	0.332547	0.325108	0.0240236	0.748479	0.610352	0.93736	0.104684	0.0585493	1.21124	1.12108	1.02948	0.677998	0.764008	0.987948	0.452423	1.06938	1.12852
CD2047	SCAD	0.860078	2.04912	0.651857	0.770974	0.635436	1.15646	0.754785	1.92498	1.11361	1.08437	2.6038	0.961407	0.918109	1.32942	0.532239	0.691482	0.751687	0.880905	1.21037	2.21846	9.78229	0.645014	0.323178	0.594212	0.439604	0.36876	0.919496	3.6496	6.80927	4.01496	1.84769	0.851019	1.08018	0.48136	0.205153	0.61107	3.08068	0.857868	4.06335e-05	1.45604	1.62985	1.12203	1.46538	1.66689	1.38661	0.584924	1.21348	0.925365
CD2064	UA	0.509396	1.15041	0.48828	1.07347	0.890324	0.557079	0.378293	0.840393	0.966205	1.12846	1.62442	0.729671	1.12936	0.769659	0.270252	0.992927	0.347852	1.18166	0.515633	0.742651	0.834284	0.501551	0.536359	0.280545	0.407464	0.211896	0.601196	2.05557	0.313878	2.2504	0.934959	0.131157	0.71739	0.528086	1.30495	0.28927	0.891567	0.783591	0.469581	1.43646	0.900404	0.859444	0.767156	0.611692	0.581997	0.669615	1.05998	1.17471
CD2066	MI	0.453558	2.70797	0.470898	1.70849	0.708277	0.861278	0.392788	0.768338	0.854146	2.52428	0.486753	1.62336	0.929039	0.803875	0.981135	0.468589	0.453699	0.735558	0.800589	0.76999	0.702196	0.862526	0.863662	0.000610034	0.360722	3.83342	0.50341	2.22609	1.00566	2.13185	2.30117	0.432637	0.000871189	3.65384	1.18959	0.593089	0.5021	0.48045	0.0659716	1.56958	0.890488	1.21325	1.0169	0.545863	1.54241	0.815803	0.68374	0.61313
CD2071	UA	0.433256	0.669453	1.5218	0.344636	0.708784	0.677592	0.555118	0.992416	1.7187	0.678045	1.06493	0.233939	0.727634	1.05176	0.911431	0.355682	1.72856	0.292259	0.692452	0.845108	1.71789	0.730088	3.87063	1.69073	1.32012	1.13728	19.9592	4.6227	5.87462	1.96297	1.83199	0.240054	0.553048	0.723677	2.68092	0.47245	1.66061	0.864658	0.205196	1.49237	1.06565	0.582763	0.457867	0.585251	1.14059	0.56693	1.11701	1.03013
CD2074	SCAD	0.826139	0.715475	1.24412	0.935826	0.966952	1.06368	0.624614	1.22979	1.0179	0.824911	0.662806	1.03227	0.939015	1.00838	0.311438	0.663136	0.439461	1.34669	0.811439	1.18004	0.964417	1.55007	1.69456	0.47865	2.13272	0.00165508	0.7214	1.24678	0.0692484	1.03012	0.357799	0.750328	0.425442	7.48511e-05	0.924911	0.491203	0.659085	0.414567	0.0660862	1.03678	1.07327	0.848974	0.960854	0.706944	0.604031	0.67406	0.959221	1.17419
CD2081	SCAD	0.390944	0.0207367	0.975971	0.784956	0.955296	0.988029	0.151242	0.429325	0.847573	0.00463778	0.0802899	0.807182	1.16329	1.26267	0.287007	0.236367	1.77404	0.64869	0.346599	0.402056	0.476011	0.594974	0.70733	0.521951	0.371152	0.0246801	0.266091	0.100829	0.342532	0.128554	0.265508	0.191237	0.139824	0.0191648	0.10736	0.644384	0.664173	0.318006	0.0513874	1.41163	0.639277	0.608246	0.418797	0.877014	0.589613	0.436225	1.20561	1.10323
CD2114	SCAD	0.778841	0.0347295	0.0753001	0.884542	0.161199	0.697917	1.16743	0.248915	0.913538	0.0141359	0.0388978	0.690471	0.375044	1.09011	0.521197	1.01785	0.23528	0.137592	1.88712	0.108964	0.00506387	0.705866	0.0789107	0.508714	0.48558	0.00842717	1.39003	0.526803	0.921839	0.641032	0.967236	0.113597	0.498048	0.010299	2.07106	0.123622	0.448412	0.000415255	0.792427	0.382313	0.633692	0.263911	0.311023	0.80316	0.588719	0.62102	0.494022	0.377194
CD2116	SCAD	1.23269	1.51324	0.51451	0.918421	1.01854	1.74553	0.656644	1.35561	0.859214	1.2252	0.878854	0.914023	1.05498	0.866373	0.735577	0.810808	1.67435	0.744415	0.399566	0.826623	1.1103	0.569516	0.495344	1.19208	0.316053	0.0187415	0.433488	0.75603	1.45444	2.1869	1.48575	0.83689	0.00091985	0.0170465	2.6629	0.00124973	1.04687	4.17976	8.5531	0.482323	0.689032	1.1129	0.910769	0.815144	0.932988	0.644872	0.604618	0.689221
CD212	SCAD	0.999557	1.56291	0.156069	0.878802	0.948698	0.914463	1.05261	0.978621	1.05227	1.57074	3.29162	1.08873	1.68285	0.69931	0.922779	1.78414	0.212915	1.01165	0.719369	0.80443	1.02806	0.660314	1.04349	1.27257	0.563429	0.358904	0.535853	0.152504	0.61246	0.151663	0.140771	0.363837	0.526366	0.82827	2.7921	0.123711	0.920604	6.46693	5.46515	1.11877	1.02067	1.63708	1.62296	1.63538	1.85665	0.639484	0.894676	1.12122
CD2122	MI	0.612928	1.18126	0.555271	0.866206	0.932759	0.938483	0.266337	1.31773	0.876013	1.12673	0.727234	0.671915	1.54352	1.11401	0.342958	0.360999	0.782386	0.94208	0.852388	1.06352	0.966675	0.986232	0.677711	0.453899	0.261897	0.0168267	0.57974	0.179641	0.472896	0.247301	0.346321	2.98043	0.142115	0.0305862	0.796639	0.400239	1.02363	1.25887	101.555	0.954343	0.918375	1.06872	1.081	0.718866	0.717335	0.772155	1.03981	1.24666
CD2130	MI	1.73097	2.17603	0.911403	1.05236	1.29652	1.99338	3.12144	0.521453	1.17335	1.68743	0.462876	0.75428	1.65371	1.22576	0.317689	3.30061	1.72859	0.642262	2.22028	0.551137	0.681812	2.01748	0.920498	1.61739	5.26622	0.0021482	16.6105	11.6974	4.97125	12.0845	3.45421	0.718598	0.293944	5.49949e-05	0.238927	0.000876431	0.713464	1.89607	0.071515	1.04177	0.450292	0.542124	1.08155	0.920467	1.33614	0.72033	0.823606	0.89653
CD2136	UA	0.380783	0.952461	1.00239	0.471158	0.785759	1.01453	0.613422	1.63244	0.912894	0.866689	1.06884	0.938329	0.700359	0.899078	1.13085	0.50484	0.22037	0.55301	0.466243	1.54772	1.28464	0.888403	1.33446	0.714899	1.72996	6.26328e-06	0.128454	0.209382	0.586767	0.42068	0.853011	1.61504	0.681629	0.00172504	1.42711	0.390911	1.48592	1.04401	0.0529048	0.645317	1.18697	0.639871	0.745328	0.881691	0.597593	0.84917	1.12725	1.19327
CD2142	SCAD	0.762377	1.86338	0.309496	0.965131	0.817254	1.04969	1.0998	1.14032	1.17758	1.7763	1.11543	1.17486	1.64686	0.871345	0.378646	1.07224	1.0852	1.11217	0.492466	1.04689	0.976722	0.661814	0.766397	1.00127	0.526436	0.170778	0.38862	0.123807	2.16703	0.222214	1.01213	0.668948	0.203179	0.147617	1.09492	0.134322	1.12249	0.869002	11.844	1.43466	0.979135	0.842334	0.816581	0.898897	0.574561	0.703784	1.21153	1.07276
CD2144	UA	1.60045	1.05143	0.260026	0.785506	1.15023	1.03086	3.80208	1.25658	0.956505	1.15418	0.935178	0.972255	0.450971	0.845061	0.246682	5.49948	0.683181	0.945542	0.45634	1.07773	1.12116	0.719708	1.07372	0.329484	0.297093	0.00330704	0.771131	0.574968	0.901638	1.5423	1.32515	2.40337	0.116981	0.00502206	0.95807	0.0358144	0.717253	5.82701	0.337208	0.999958	0.574313	1.09864	1.27822	1.0248	1.01275	0.550792	1.07738	1.1093
CD2145	SCAD	1.22136	0.0433238	1.02149	1.07632	0.951262	0.58248	0.814273	0.423472	0.806865	0.0131471	0.0880145	0.748566	0.27037	1.05591	0.277816	1.24398	0.277785	1.64861	1.50179	0.331302	0.536462	1.45691	0.122944	0.763876	0.353739	0.00712599	4.86811	0.204163	0.730556	0.279613	0.684776	0.517949	0.206157	0.0170292	0.203064	0.442627	0.446224	2.03507	0.24492	1.31346	0.909601	0.61923	0.791512	1.37043	0.84139	0.672993	1.02163	1.05622
CD2157	MI	1.0637	1.17297	0.392716	0.806235	0.782726	1.38368	1.73054	0.370445	0.773228	1.10914	1.14752	0.874595	0.508565	0.953838	0.250573	3.06499	1.51591	0.746157	0.681182	0.593154	0.787502	0.775848	1.06041	0.663533	0.632299	0.006195	0.330021	0.16669	0.293617	0.699452	0.413856	0.119535	0.48999	6.47853e-05	0.310875	0.170509	1.02468	1.02394	0.272186	1.6155	0.885272	0.873823	0.949908	1.2537	0.837209	0.610521	0.934775	1.00038
CD2160	MI	0.00107554	1.20033	0.953756	0.42051	0.666953	0.772182	0.159414	0.564246	0.82064	0.771735	0.483241	0.495882	0.730953	0.853264	0.303875	0.240806	1.25787	0.426166	1.86414	0.645201	1.05959	0.769557	1.75734	0.000584694	0.976198	7.87776e-06	0.227388	0.014164	0.100223	0.0501236	0.042492	0.106571	1.14248	3.69687e-06	0.00150299	0.951121	0.768099	0.000441293	0.0523413	1.93048	0.767549	0.863447	1.43788	0.667941	1.29274	1.48686	0.983407	0.642999
CD2161	SCAD	0.452936	1.63939	0.19516	0.813637	1.10394	0.953835	1.12649	1.36177	0.969869	1.58628	0.969628	0.864056	1.2862	0.745475	0.403865	0.914715	0.592244	0.450477	0.243432	1.31941	1.36819	0.677262	1.43736	0.807286	0.751587	0.00883754	0.13348	0.0329793	0.187087	0.265635	0.241798	2.56166	0.351397	0.0107459	1.40848	0.034363	1.33207	1.21234	0.064688	0.575873	0.995921	0.948457	1.1001	0.844003	1.22702	0.521955	0.886381	0.811114
CD2163	SCAD	0.438147	0.394579	1.05546	0.643216	1.2944	0.843491	0.832597	1.11719	0.954526	0.669972	0.763234	0.857842	1.35027	0.491368	0.342772	0.722814	0.310323	0.983402	2.27099	0.894294	0.848565	0.844638	0.874585	1.53318	0.827676	0.0357136	7.34602	1.80387	2.5144	0.809907	0.859036	0.334095	0.318296	0.0651563	1.05736	0.440287	0.762128	0.331055	0.160427	0.647658	0.59601	0.555016	0.503185	0.855993	0.45533	0.404537	0.928108	0.877015
CD2168	SCAD	0.908169	1.95806	0.92163	0.963469	1.06316	0.802366	1.76452	1.55443	0.933674	1.83666	1.37488	1.71318	1.35878	1.05106	0.537129	1.74058	0.926044	0.542154	0.783841	1.21938	1.24546	0.635268	1.14056	0.793579	0.704809	0.0353728	0.47388	1.11297	0.590923	1.97446	1.2256	1.30211	0.29003	0.0457395	1.08569	0.0696792	0.932441	1.00372	0.110626	1.27382	0.982289	0.819427	1.0948	0.810937	0.852046	0.65988	0.924943	0.764377
CD2171	MI	0.434637	0.0159752	1.24916	1.13413	0.802702	1.29729	0.272303	0.306385	0.876805	0.00751428	0.0670937	1.02492	1.23222	1.26989	0.488918	0.414494	0.487002	0.56367	3.53328	0.292711	0.409297	1.0748	0.604319	0.577085	0.696967	0.0759508	0.448364	0.864205	1.13645	2.14571	1.45317	1.74648	0.696506	0.124311	2.75247	0.91093	0.567811	0.593381	0.120087	1.38471	0.896682	0.680893	0.543944	0.957937	1.05032	0.533528	1.04684	1.01489
CD2178	MI	0.668317	0.0241321	0.532678	0.960944	0.788113	1.05086	0.238619	0.296816	0.956197	0.0204436	0.0784095	0.583266	1.28043	1.0976	0.951499	0.388363	0.482236	0.344909	1.35964	0.264531	0.470607	1.55331	0.568209	1.89767	0.921939	4.96529	0.664818	0.318788	0.447694	0.773429	0.609121	1.12906	0.503586	9.74564	0.783462	1.01414	0.479283	0.347754	0.0647832	1.11197	0.596089	0.550077	0.917481	0.844418	0.923689	0.45925	1.0616	1.07148
CD2182	SCAD	0.644649	1.03752	2.33145	0.87132	1.29944	1.26881	0.680689	1.02455	1.13192	0.926743	0.440322	0.526878	0.375735	0.63424	0.42626	1.02619	0.551741	0.933947	0.557178	0.720915	1.00154	1.04434	1.67488	0.999466	0.531089	0.158854	0.594509	0.858146	0.433571	0.580694	0.565873	0.170756	0.644213	0.158894	1.7784	0.586964	0.580686	0.166709	0.0792785	0.746331	0.883594	0.744422	0.514645	1.03557	0.676259	0.923692	0.990992	0.972276
CD2197	UA	0.657256	0.841008	1.22984	0.90728	0.869921	0.638172	0.77494	1.26651	1.10436	1.04348	0.540792	1.26585	0.920886	1.02502	0.400774	1.24636	0.484943	0.49261	0.744924	1.34053	1.02227	0.69225	0.594259	0.671104	0.314671	0.725507	0.232175	0.108654	0.351641	0.14986	0.544576	1.4776	0.328274	0.618557	1.14489	0.596751	1.14891	0.301797	0.107193	1.60328	0.899839	0.849065	1.05296	0.671602	1.24471	0.84685	1.02466	1.10004
CD2199	UA	0.470539	1.36745	2.1391	0.891543	0.808005	0.846208	0.305067	0.721776	1.01977	1.43624	0.265436	0.899344	0.623877	1.13181	0.485864	0.714881	1.02377	1.09068	0.516361	0.795803	0.905947	0.912708	1.43423	0.690912	1.57701	4.86755	0.548932	0.0523055	0.0866077	0.0501814	0.0543522	0.14399	0.540039	20.9335	1.94541	0.711145	0.828392	0.222282	0.135748	1.05194	0.896012	1.4346	0.864746	1.34037	1.21376	0.89813	0.930867	0.950512
CD2201	MI	0.792798	0.0177431	0.176828	1.03855	0.121712	1.11589	0.0699515	0.23168	1.14251	0.00979974	0.0885262	1.09509	1.21183	0.733364	32.0314	0.212717	0.389427	0.722643	0.745912	0.282775	0.000184233	0.80386	0.344072	1.76527	0.492287	1.77877	0.701435	0.128487	0.0471627	0.22964	0.169274	0.188702	0.342076	3.89836	0.000572433	0.744549	0.702308	0.0608605	0.473403	0.4299	1.0125	0.250903	0.250455	1.31739	0.36052	0.544373	1.71482	1.54398
CD2203	MI	0.922424	0.589685	2.66513	1.29618	1.19813	2.21904	0.429221	1.0936	0.865276	0.444482	0.81944	1.38558	1.18547	1.13113	0.174576	0.606507	1.51831	1.71378	0.874498	0.689404	0.916548	1.16074	0.457233	0.793806	1.72329	0.00596407	1.12068	0.46613	1.04659	0.881804	0.735436	0.559873	0.290469	5.58054e-05	0.147873	0.315955	0.86306	0.222285	0.0820644	1.56777	0.942961	0.746463	0.967662	0.869825	0.829895	0.832025	0.991726	0.951041
CD2224	SCAD	0.955724	1.35027	1.09519	0.795766	1.02901	2.01591	1.0619	0.809123	1.1156	1.43293	0.803096	0.963477	1.07416	0.782208	0.541758	1.06245	1.46224	1.52565	1.18912	1.16815	0.968688	1.0101	1.39955	1.23242	0.315244	1.26301	0.261625	0.0674762	0.332427	0.142429	0.210075	1.06484	0.368737	1.14577	1.12671	0.648387	1.28078	0.366785	0.053837	1.18758	0.768983	1.37877	1.74634	1.50741	1.95679	0.445382	1.29058	1.14854
CD2229	MI	1.23374	0.909926	0.206093	0.987863	1.1125	0.935669	2.57706	0.819525	0.84346	0.907719	0.628982	0.659661	0.947909	1.53925	0.256223	1.62229	1.32205	0.527306	1.63945	0.857062	0.946942	0.629688	1.12839	0.356152	0.854525	5.67015e-06	0.153309	0.152577	0.186865	0.826395	0.388571	0.175624	0.419445	0.0018378	0.360224	0.0524377	0.843254	3.65946	0.983743	1.56892	0.715907	1.67933	1.20115	1.31806	1.64821	0.852997	1.03052	0.889382
CD2230	UA	0.735328	1.15889	1.70387	1.12331	0.963804	1.20643	0.615653	0.878357	1.09212	1.20818	1.00617	0.716217	1.28231	1.15692	0.652534	0.980293	1.01402	1.43251	0.733293	0.915173	0.984492	1.17501	1.8421	1.56837	1.70934	0.554594	1.07666	0.425556	1.55323	0.402554	0.381184	1.0114	1.32801	0.927993	0.891452	0.612292	0.833652	0.788055	0.0533808	1.40883	0.587006	0.75469	0.901206	0.897207	0.930201	1.0539	0.893096	0.930684
CD2233	MI	0.828475	0.736928	0.97669	0.783733	0.865554	1.08556	1.15167	1.12164	1.08559	0.633281	0.617331	0.666469	1.2989	1.26787	1.04045	1.4651	0.749987	0.897333	0.810258	1.0312	1.07252	0.992041	0.22873	1.62355	0.747294	0.0216967	0.569208	0.673339	0.179072	1.38183	0.563105	0.0518114	0.428033	0.016929	1.25179	0.508112	1.01941	0.655337	0.120708	1.12239	1.18002	1.07993	1.09868	1.12282	0.576324	0.667739	0.929577	0.934927
CD2234	SCAD	0.397995	0.0226454	0.229995	0.858236	0.0472017	0.823911	0.487753	0.216345	0.892	0.0125038	0.035195	0.5621	1.03404	1.46791	0.366361	0.374548	0.276047	0.454443	0.645402	0.192974	0.000172024	0.749547	0.690926	1.01272	0.343022	0.950409	0.274419	0.636149	0.087143	0.324757	0.467867	1.36853	0.457805	2.03368	0.536849	0.600506	0.489225	0.000419787	0.485451	0.47998	0.480513	0.313491	0.345731	1.02089	0.580324	0.668967	0.596776	0.54091
CD2235	UA	0.672991	0.867383	0.216103	0.725616	0.920385	1.19234	1.63441	0.87975	1.04283	1.11916	1.13881	1.03435	1.38236	0.817118	0.494404	1.36341	0.934331	0.466298	0.63808	0.841992	0.889887	0.72191	1.3206	1.75424	1.97496	0.944435	1.01364	0.606446	1.63944	1.84305	0.757855	4.44271	0.582238	0.858587	0.78771	0.0861027	0.746717	0.953046	0.101515	1.97405	0.911447	0.91204	0.921828	1.02777	0.558152	1.10051	1.35861	1.02893
CD2244	SCAD	1.39402	0.831337	0.336251	1.07027	1.50228	1.17262	1.83353	0.863188	0.931603	0.755304	0.470212	1.16065	1.48325	1.08799	0.272565	2.3663	0.966076	0.771121	0.703068	1.2764	0.953729	0.797489	0.388126	0.590884	0.438441	0.010895	0.323912	0.393991	0.999634	1.19962	1.54824	2.37062	0.182827	0.0143644	1.08471	0.0243513	0.928289	1.3616	0.0491098	1.24293	0.515444	0.552987	0.612714	0.936169	0.78715	0.69691	1.21907	1.06873
CD2254	UA	0.304629	0.690049	2.35597	0.646885	0.660113	0.774271	0.653042	0.447509	1.11724	0.534597	0.602949	1.04848	0.856348	0.730501	0.473543	0.337351	1.76833	0.940286	0.476786	0.66088	0.890994	0.727566	1.56615	0.687403	0.67199	5.05871	1.60819	0.0192041	0.12109	0.0312011	0.0226228	0.0194921	4.43671	9.74987	1.14888	1.13943	0.91506	0.218451	0.200889	1.59368	0.822124	0.916442	1.24644	1.21368	1.23987	2.87131	1.53732	1.56406
CD2256	MI	1.00659	0.0170745	1.62734	0.78775	0.772562	0.741372	0.959612	0.409521	1.06495	0.00430976	0.0528113	0.99107	1.33561	1.16258	0.304227	1.05551	0.655632	0.771378	0.214173	0.240875	0.291728	0.757812	0.813475	1.06213	0.363516	0.012478	1.27656	1.04375	0.53712	2.61323	0.860221	0.0528553	0.777831	0.0147471	0.126219	0.625042	0.437162	0.510196	0.133163	1.18639	0.566652	0.421045	0.392018	0.828385	0.368338	0.958885	1.25429	1.10043
CD2262	MI	0.719548	1.34511	0.567003	0.611712	1.24919	0.67689	1.5	1.69946	1.31272	1.47242	1.07382	1.08943	1.3002	0.91088	0.698957	1.76943	0.729952	1.02922	2.59596	1.95596	1.11053	1.93903	1.37744	2.62799	0.569618	0.0100112	0.99164	0.264848	1.6005	0.444601	0.758003	0.802971	1.56143	0.0134881	3.87116	0.0590075	1.45058	1.33582	0.0281041	0.878311	1.01436	1.03864	0.681229	0.719986	1.61024	1.60967	1.17838	1.18266
CD2275	MI	0.485406	0.642509	0.155871	0.72618	0.809743	0.610851	1.78552	1.08155	1.18481	0.606273	0.586644	0.906707	1.26976	1.35487	0.37078	2.10328	0.401542	0.580002	0.727949	1.16922	0.955292	0.909177	0.501965	1.00489	0.458543	0.278022	1.07059	0.303933	0.825951	0.478992	0.323358	0.138794	0.397009	0.228269	1.16113	0.0573615	0.510131	2.37332	0.0101163	1.03882	0.751208	1.21786	1.52817	1.13422	1.09229	0.465521	0.948711	1.06145
CD2279	MI	1.30995	0.0148349	0.54958	1.07549	1.19901	0.835678	0.86694	0.502534	0.940919	0.0107382	0.116286	1.27737	1.34944	1.01263	0.462229	1.07247	0.724296	1.25472	2.78071	0.328381	0.336331	1.36606	0.521776	1.74521	0.494818	1.29343e-05	5.34015	0.336579	0.0837488	0.297603	0.332982	0.0229057	0.490886	3.30992e-05	0.739879	0.15489	0.396159	1.91747	0.179224	1.26486	0.539284	0.772216	0.75468	0.882909	1.18439	0.656998	1.29615	1.1541
CD2280	MI	0.498174	0.444651	0.143427	0.412265	0.932314	0.925671	0.460236	0.897053	0.856401	0.55622	0.314141	0.742717	0.759021	1.05985	0.208912	1.62533	0.773018	0.242059	0.742966	0.737053	0.977534	0.541011	0.213407	0.528709	0.227414	0.123836	0.265705	0.280729	0.36194	0.569004	0.491258	1.38641	0.349155	0.139261	0.841477	0.0209789	0.682339	1.58019	0.158072	1.28014	0.304385	0.790702	0.576582	0.821886	0.889575	0.511682	1.35658	0.968439
CD2284	UA	1.20168	0.924501	0.365624	0.770217	1.33645	1.42255	3.08145	0.953538	1.08689	0.904671	0.486364	0.912139	1.24446	1.14983	0.306659	1.87283	0.795266	0.67902	0.439118	0.878548	0.994255	1.32452	1.19643	0.759962	4.36081	0.420414	0.561563	0.579608	0.206769	0.763177	0.186886	0.355522	1.85538	0.865843	1.87036	0.179996	0.83776	0.598037	0.200654	0.819248	0.663898	1.52431	1.46758	1.51033	1.60236	1.59289	1.07525	0.946198
CD229	MI	1.32767	0.62896	1.60429	1.17179	0.781663	1.27489	1.37284	0.69488	0.884825	0.623168	0.770447	0.841485	1.05788	1.39613	0.276888	1.4023	0.488497	1.1265	2.32358	0.784301	0.95557	1.25623	1.86336	2.2645	1.12778	0.00875963	1.66582e-05	0.0677634	0.0486469	0.153418	0.122222	0.713673	3.28154	5.514e-05	0.470119	0.000876072	0.912949	2.79287	0.061579	1.75982	0.936892	0.795521	1.07003	1.01229	0.735962	1.50692	1.04108	0.921529
CD230	MI	1.01215	0.917869	1.72711	1.07585	0.819463	1.56748	0.647682	0.877619	1.06647	0.921227	0.880983	0.578456	1.16523	1.30214	0.461694	1.41137	0.61654	1.50027	1.80092	0.84493	0.792433	1.25711	2.22	1.57971	5.88765	2.7659	1.1282	0.709802	0.965201	0.592541	0.391865	0.135096	0.841127	3.58041	0.266505	0.772744	0.673685	1.38638	0.0984027	1.09201	1.20764	0.591182	1.07199	1.07389	0.918897	0.601816	1.04814	1.13682
CD2302	UA	0.210166	1.47855	0.99944	0.858179	0.490202	1.14726	0.803739	1.06834	1.08808	1.48989	1.00517e-05	1.07259	1.08929	0.891507	0.502922	0.277717	0.694917	1.53217	0.806646	1.22008	0.847801	0.475619	0.974037	1.91281	0.323308	0.00597129	0.396982	0.29047	0.0152822	0.170693	0.015765	1.53376	0.980956	0.00245796	1.39378	0.270744	1.47816	0.604222	0.0516964	1.61502	1.54529e-05	0.564079	0.216357	0.785593	0.694216	0.81432	1.23573	0.947944
CD2308	MI	0.624388	0.942815	2.5366	0.722361	0.966276	1.24112	0.919999	0.983972	0.922234	1.10213	0.528109	0.791365	0.973573	0.978727	0.596779	0.761268	0.987357	0.925528	2.56911	1.01497	1.0418	0.628827	0.698624	1.01994	0.827539	6.09931e-06	2.30789	3.7837	1.04279	1.86375	2.16039	0.48879	0.836199	0.0089751	1.18766	0.539729	1.14669	0.244751	0.118962	1.62788	1.36983	1.37061	1.64216	0.62478	1.1475	0.946997	1.13964	0.958592
CD2312	SCAD	0.557399	0.718325	0.258033	1.01465	0.833132	1.45368	1.50419	1.54531	1.07313	0.748983	0.291224	0.731111	1.10849	1.14794	0.911789	0.870245	0.302129	1.11288	0.57596	0.82471	0.836724	0.990906	2.0358	2.3843	0.367441	1.11573	0.854026	0.846582	0.646122	1.02724	0.41026	0.600934	0.926002	1.01615	2.23851	0.851038	0.790362	0.489828	0.043587	1.6731	0.830356	0.814435	0.70221	0.961484	0.28087	0.83776	1.0144	1.06497
CD2316	MI	0.498972	0.911995	0.776606	0.611285	0.692582	1.05556	0.953406	0.817423	0.824547	0.859008	0.473305	0.740752	0.924153	1.16668	0.344833	0.412019	0.361981	0.936993	0.79215	0.790729	0.89304	0.635345	2.363	0.813688	0.589342	5.51357e-06	1.87861	0.464597	1.74173	0.594328	0.5824	0.362497	0.710734	0.002391	0.549356	0.473773	0.859005	0.994429	0.0705835	1.67175	1.04379	0.793085	0.75515	0.776797	0.768525	0.798107	1.0647	1.02009
CD2319	MI	1.47049	0.948385	0.374648	0.448785	0.870297	0.677393	2.2231	0.96062	1.26273	1.17709	0.348441	0.894905	1.54825	0.768284	0.399263	2.64995	0.391793	0.693861	1.71027	1.11994	0.96935	1.00331	1.18455	0.95213	0.410644	0.882685	1.15931	0.461714	1.77674	0.58528	0.856129	1.84436	0.240328	0.825038	1.00633	0.0820504	0.598353	1.74277	0.14113	1.56227	0.897744	0.706322	1.44543	1.13438	1.04403	0.568614	1.16725	1.15169
CD2331	UA	0.328145	1.82466	0.0969522	1.10036	0.980323	1.38505	1.29859	0.972824	1.05456	1.63454	0.413483	0.726309	0.545258	0.936075	0.189548	2.12449	0.466102	0.556639	0.808532	0.864726	0.916678	1.40765	0.528125	0.716042	1.06199	0.00809621	1.6439	2.18996	0.980347	2.86051	1.74058	1.24615	0.360694	7.40989e-06	0.328476	0.20757	0.974579	1.65332	0.0757407	1.01136	0.616204	0.88034	1.23738	0.990398	0.905624	0.482286	1.34541	0.927295
CD2349	SCAD	0.973126	1.4784	0.968432	1.00117	1.27052	1.05285	0.435652	1.86972	1.02122	0.992275	2.02898	1.03862	1.31826	1.27417	0.690959	0.550959	2.33524	0.967912	2.21467	1.96579	4.64228	0.630869	0.406923	0.915907	0.648521	2.66956	5.09512	3.01041	2.70118	4.20127	2.16793	1.11898	1.25441	3.67024	2.53036	0.319403	4.7412	1.79034	1.36065	1.23308	1.71384	1.57272	1.48548	1.57783	1.2542	0.832596	1.33572	1.3246
CD2353	SCAD	0.676155	1.22481	0.161931	0.873379	1.15961	0.733099	1.25594	0.804372	0.830424	1.2186	0.727145	1.09156	1.18601	1.04928	0.16761	1.57506	0.356013	0.814056	0.736936	0.82719	0.841101	1.23031	0.173242	0.897334	1.68825	2.42446	0.904649	0.978923	1.36325	1.40818	1.20619	1.12624	0.912633	2.27288	0.0570585	0.000876839	0.823242	4.92212	0.442104	1.12441	0.909052	1.14037	1.53954	0.950863	1.26689	1.10875	1.02666	1.00995
CD2361	UA	0.667722	1.45437	0.715621	0.80197	0.838639	0.679843	1.32468	1.52925	1.14008	1.47446	1.07873	0.711421	1.53284	1.2889	0.67184	0.786248	0.175893	1.10717	0.973801	1.92351	1.21614	0.713754	0.540412	1.27268	0.290237	1.15071	0.4028	0.208261	0.108313	0.186388	0.254979	0.663376	0.730779	0.866583	0.831359	0.252827	1.43682	0.759577	0.142126	0.940042	1.1421	1.26031	2.51448	0.665782	2.00183	0.833139	1.1068	1.22509
CD2363	UA	0.988257	0.600215	0.957452	0.572044	1.25749	0.985907	0.673045	1.09456	0.972967	0.642803	0.363043	0.556567	1.24279	1.05341	0.524335	1.32542	0.471113	0.973667	0.653977	0.952102	0.946762	1.00178	0.681902	1.1552	0.741435	0.0125945	0.843904	1.31978	0.703325	1.65085	0.756786	2.82425	1.37594	0.0226685	1.2803	0.430843	0.663409	0.491319	0.404644	1.0795	0.565516	1.09778	0.80799	0.931672	0.731263	1.02909	0.928864	1.13239
CD2379	SCAD	0.570369	1.45604	0.184692	0.919395	0.511825	0.797684	2.36399	1.2267	0.899218	1.44451	2.21169	1.766	1.33848	1.44111	1.04466	1.56887	0.702628	0.451487	0.641703	1.63442	1.13396	0.673271	0.12213	1.23557	0.464879	4.68935	0.736232	1.13267	0.015121	0.616103	0.0756296	2.67494	1.93483	3.19801	1.33737	0.0245404	1.4293	2.48893	0.154281	1.40915	1.24633	0.817997	0.567441	0.50511	0.946479	1.52734	1.51804	1.34453
CD2387	MI	1.30939	1.41521	1.42171	1.39062	0.990542	2.66865	1.52006	1.00109	1.0293	1.54712	0.77997	0.763385	1.15102	0.982897	1.07905	1.4431	0.273865	1.41058	0.526973	0.906199	0.849531	1.50323	0.742197	1.81411	1.26022	0.186055	0.444398	0.353786	0.384225	0.470171	0.282516	0.717015	1.20273	0.165093	1.32308	0.691538	1.06439	0.67903	0.303424	1.30362	0.785637	1.05128	0.758498	1.27437	1.44275	1.0187	0.97631	1.0548
CD2389	SCAD	1.00496	0.598808	1.27235	0.43018	1.11091	0.894242	1.16773	0.817701	1.06642	0.703064	1.30427	0.994785	1.36696	1.45868	0.340838	0.814515	0.766989	1.42167	0.978205	0.858895	0.977841	0.555538	0.906687	1.05191	1.13096	4.36649	1.0002	0.745344	0.46815	0.570562	0.580998	0.0587074	0.313927	4.27126	0.51739	0.337433	0.64306	1.8381	0.215634	1.79359	1.0063	0.613678	0.998741	0.907904	0.440066	0.602096	1.46212	1.41292
CD2391	MI	0.56086	0.727113	2.80712	1.38811	0.918328	0.885307	0.3696	0.39631	0.736815	0.594507	0.99047	0.959648	0.798733	1.10598	0.939427	0.641024	3.63228	1.06835	1.78535	0.548375	0.700076	0.765355	0.300634	7.77237	4.0666	0.237859	0.190412	0.776683	0.0820102	0.763912	1.1035	0.436545	2.76528	0.695012	1.87671	0.339325	1.11289	0.444485	0.0948946	2.32057	1.3076	1.25355	1.15205	0.897785	1.34627	1.66464	1.47964	1.75488
CD2394	MI	0.637903	0.827657	0.21005	0.953009	0.886426	0.955505	1.84404	0.677845	0.852149	1.02496	0.864654	0.994663	0.630012	0.653865	0.370095	0.545036	0.520916	0.423362	1.00158	0.422063	0.808849	0.530196	1.02631	0.852466	0.332035	0.152977	0.382762	0.680808	0.501471	0.288466	0.482749	1.8803	0.233575	0.167851	1.06283	0.0357881	0.911438	0.966838	0.0794	1.30306	0.840042	0.902686	1.01388	0.799687	1.07428	0.735589	0.95823	0.825948
CD2405	SCAD	0.663198	0.586647	0.366905	0.789913	1.03803	0.820468	2.31957	0.904184	0.868446	0.708035	0.538571	0.876247	1.11754	0.921433	0.517196	2.89826	0.318549	0.450484	3.05749	0.911575	0.950094	0.866395	0.893334	0.754711	0.361944	5.25954e-06	0.0846533	0.133986	0.141192	0.981438	0.292359	1.01531	1.24589	4.02152e-05	1.7039	0.0480529	0.68875	0.861353	0.138559	0.920265	0.996023	2.04689	1.85983	1.21527	2.3825	0.800502	0.973996	0.964988
CD2415	SCAD	0.415825	1.03976	0.968523	0.733236	0.924874	0.989951	0.298545	0.653682	1.77227	0.93796	0.64034	0.456633	1.06914	0.990623	0.380826	0.31303	0.707802	1.37412	1.21112	0.779366	0.782669	0.525354	0.569847	0.424934	0.523273	0.00477887	0.26805	0.283709	0.913204	0.709429	0.505561	0.691851	0.643765	0.00530874	1.72023	0.718518	0.757311	0.000427919	4.42255e-05	2.02433	0.755754	0.815488	0.919899	1.12471	0.817246	0.511343	1.38704	0.64133
CD2416	MI	0.657013	0.791316	1.0717	1.23893	0.907648	1.35967	0.823966	0.90447	0.948971	1.29913	1.48169	0.731071	1.56877	1.1391	0.589987	0.772323	0.416151	0.992977	0.450282	1.00788	0.982662	0.95222	0.238822	0.393443	0.554439	0.55724	0.717995	0.155083	0.505581	0.60366	0.317375	1.76969	6.1525	0.629431	1.07372	0.733981	1.33894	0.540008	0.0566489	1.31354	0.970578	0.916242	1.04543	0.813613	0.974307	4.79583	1.01907	1.24177
CD2421	UA	0.805639	0.0142144	0.98573	0.753888	0.876931	1.03576	0.974952	0.499351	0.942278	0.00758311	0.0348775	0.982927	1.02758	0.787302	0.299817	0.934705	0.510982	1.48855	0.261578	0.281829	0.334417	0.651379	1.81064	1.00939	0.985589	0.400021	0.471644	0.0471201	0.952862	0.27196	0.151494	0.24146	0.422262	0.562712	0.0707447	0.561186	0.471013	0.341813	0.103354	1.20127	0.583838	1.09965	0.770111	0.769976	1.52358	0.657529	1.07416	1.04805
CD2433	SCAD	0.598618	0.549364	1.64835	0.510486	0.607618	1.22106	0.628489	0.539826	1.08739	0.527641	2.27874	0.837939	0.915128	1.0094	0.697652	0.453026	2.96	0.832421	0.366985	0.854493	0.539363	0.736895	2.43584	1.0562	3.27054	0.00837047	1.4307	0.0624093	0.235229	0.157257	0.134593	0.875811	0.446766	4.01196e-05	1.18988	0.901532	1.05098	0.229434	0.0554174	1.72724	0.68328	0.549201	0.914629	1.0935	0.621516	0.833055	1.31419	1.55003
CD2435	SCAD	0.96417	0.701166	1.02496	0.811395	0.59003	0.653233	0.540087	0.666051	1.01302	0.544618	0.786564	1.04551	1.35905	0.972773	0.381951	0.518348	0.325072	1.0116	2.24387	0.933661	0.846371	0.385967	0.611532	1.061	0.676188	3.07619	2.15428	2.56809	1.18728	2.9191	1.57521	0.861068	1.1085	2.98314	0.81401	0.165677	0.964374	0.491423	0.0668923	1.3489	0.900131	0.898588	0.703475	0.6151	0.770173	0.894917	1.1129	1.08691
CD2451	UA	0.935861	1.34451	1.27968	1.41221	0.695217	1.33308	0.91472	2.42688	1.14106	1.07999	1.70927	0.908131	1.68059	1.37139	0.555722	0.846687	0.221146	0.836855	1.47248	2.7752	1.90854	0.787079	0.476374	0.783585	2.53247	1.98638e-05	0.537153	0.275065	0.374598	0.362231	0.308035	0.241255	1.50111	3.34857e-05	2.2276	0.920132	5.73708	0.390673	0.150883	1.93055	1.57214	0.928028	0.680806	1.19646	0.788922	1.27835	1.14517	1.05232
CD2461	UA	0.913801	1.28806	1.18053	0.865022	0.791573	1.04177	0.727348	0.854707	1.16552	1.50186	1.16319	1.20015	1.36475	1.13359	0.444491	0.597228	0.534238	1.31686	0.398084	1.17119	1.05719	0.741029	1.53232	1.03725	0.72221	0.498729	0.309462	0.808711	0.365668	0.708169	0.580117	5.19119	0.163881	0.475748	0.456578	0.27687	0.812935	0.610584	0.10761	1.32427	0.938106	1.24143	1.15863	1.18445	1.29477	0.63701	0.822573	1.06576
CD2473	UA	0.637315	1.2355	1.10179	0.94135	0.72903	1.03767	0.802055	0.900539	1.49154	0.984572	0.534907	1.02836	1.0508	0.951776	2.55628	0.910599	0.00089123	0.838601	0.677237	0.809216	0.848143	0.87544	0.832604	0.540503	0.425307	0.0153893	0.331761	1.24837	0.443235	3.12699	1.25615	0.362007	1.37689	0.0138817	0.56871	0.879332	0.787416	0.00042821	4.43986e-05	1.0058	0.846671	1.8892	1.59547	0.436779	1.31461	1.15851	0.762152	0.603851
CD2474	MI	0.841171	0.696177	0.891754	1.14434	1.25162	0.665044	0.596852	0.694867	0.913281	0.66286	0.31811	1.04287	1.28079	1.10857	0.296693	0.885897	0.424889	1.85857	1.8492	0.799985	0.78212	1.03675	0.425488	0.560912	0.360413	2.48986	2.01765	0.491826	0.315122	0.244301	0.292161	0.288327	0.197969	2.29396	0.609104	0.335837	0.95901	0.320975	0.0938101	1.06368	0.860873	0.841083	0.995317	1.00591	0.803987	0.863359	0.902599	1.16369
CD2547	UA	0.491228	0.651451	0.991392	0.757497	0.868272	0.915816	0.735892	1.07668	0.922528	0.763383	0.651614	1.02666	1.20901	0.749956	0.618865	0.624291	0.44389	0.798131	0.106396	1.11541	0.87626	0.968627	0.202682	0.474287	0.146299	0.286444	0.184526	0.267845	0.394568	0.446687	0.86892	0.81995	0.161003	0.24435	0.983899	0.398101	0.949496	0.736667	0.0796779	0.774338	0.718312	0.554043	1.04432	0.725698	0.704494	0.480744	1.01903	0.834349
CD2549	SCAD	0.375072	0.468723	3.27538	0.696802	0.732603	1.3661	0.332098	0.736758	0.855205	0.60034	0.213336	0.817598	1.0266	1.39283	0.976809	0.39249	2.64266	0.639212	8.57218	1.12017	0.954858	1.57276	2.42339	2.49542	0.497315	2.12673	0.211252	0.215426	0.212735	0.0624974	0.122651	0.0397242	4.2064	1.73026	2.31685	0.858912	0.925281	0.384874	0.0472652	1.52708	1.00633	0.990265	0.983522	0.635451	0.660789	2.90336	1.04969	1.00191
CD2558	UA	1.90321	0.0132211	1.4613	0.861685	0.871863	1.31297	0.437594	0.425551	0.920706	0.00510624	0.0652972	1.05682	1.21951	0.920855	0.353352	0.45379	0.786036	0.840986	1.17785	0.258912	0.309708	0.936821	1.0075	0.800359	0.215299	9.46485	0.501568	0.613107	0.996642	0.565183	0.697885	2.45771	5.11678	6.28954	1.41797	0.869008	0.528803	0.132593	0.287352	1.22425	0.552733	0.65852	1.05359	0.936967	1.28935	3.18682	1.44053	1.24329
CD256	MI	1.40354	0.90904	1.33587	1.05692	0.886957	0.701353	1.01075	1.73321	0.852113	0.0569985	1.29382	0.977055	1.21327	0.846256	0.884095	0.72312	0.583587	1.0347	0.344356	1.15041	1.86668	1.05745	1.31241	0.344614	0.206405	0.0252004	0.400971	0.148855	0.141202	0.0630358	0.161521	0.93316	0.566901	0.0211506	1.07696	1.02947	2.34869	6.0117	13.0521	0.667521	1.50749	1.05128	0.880533	1.135	1.67686	0.498873	1.06852	1.01414
CD2579	MI	1.02256	0.00679969	2.39917	0.682073	0.737602	0.916838	0.254241	0.26189	1.09647	0.00771298	0.0538379	0.678544	0.398088	1.69189	0.439691	0.417553	1.13702	0.557443	1.16664	0.200075	0.254727	1.09564	0.634108	0.892198	2.63131	1.24379e-05	0.363202	0.953203	0.200927	0.356726	0.389141	0.175475	0.812706	3.31055e-05	0.279341	1.04197	0.299866	0.315913	0.10676	1.68795	0.514511	1.04966	1.47307	0.969954	1.13797	0.792978	1.095	1.12172
CD261	UA	1.40377	0.51405	0.812599	0.935777	0.917023	0.915381	1.68927	0.755838	1.03209	0.483149	0.552553	0.783667	1.5415	1.09944	0.146997	1.16425	0.914499	1.36777	1.3605	0.900568	0.861186	1.06327	0.450359	0.432422	0.491599	2.03665	0.438229	0.585156	0.722982	0.746898	1.11158	0.851029	0.648528	1.70568	0.342816	0.000874986	0.649792	5.36536	0.480691	0.861534	0.969562	1.45987	1.0206	1.68909	1.1831	0.86306	1.12808	0.900747
CD2610	MI	0.754715	0.842128	1.20174	1.14433	0.936723	1.05302	0.302028	1.01729	0.861136	0.0127984	6.07967	0.685584	1.14204	0.910408	0.751477	0.353361	2.22038	0.740688	4.61579	0.817063	1.35338	0.934794	0.305094	1.01061	0.576956	0.667917	1.58401	0.761125	2.36018	0.521303	0.712333	2.43435	0.292284	0.825448	1.74112	1.065	1.60031	0.274868	0.061458	1.1147	1.19201	0.614196	0.969859	1.0538	0.636694	0.753453	1.2002	1.04759
CD262	SCAD	1.18963	1.30754	0.288223	0.950538	0.764441	0.965046	0.977399	1.01992	0.969204	1.3189	0.64397	1.08594	1.0727	0.747239	0.323828	1.98173	1.06734	1.08374	0.283258	0.801893	0.934232	0.618399	0.0541364	0.467429	0.137234	0.782039	1.37766	1.64201	0.429717	2.00345	0.973043	0.284028	0.392565	1.49016	0.237311	0.247212	0.616941	2.6624	0.199904	0.954992	1.04445	0.565496	0.601433	1.27416	0.804323	0.397466	1.09063	1.02027
CD263	UA	1.66959	0.82715	0.984291	1.03449	0.973763	0.944816	1.04908	0.751601	1.06603	0.875844	0.746852	1.15866	1.07595	0.978082	0.143576	1.16733	1.223	1.52799	1.11353	0.763988	0.921079	0.776045	0.640703	0.621253	1.15217	0.268771	2.39497	0.417066	1.89887	0.430465	0.561782	0.397226	0.360919	0.215421	0.275975	0.252557	0.782401	2.99345	0.492239	1.31735	1.11254	1.40451	1.69299	1.29939	1.60751	0.607626	1.07711	0.934325
CD2634	SCAD	0.816271	0.486397	0.475805	1.24413	0.927523	1.02325	0.478453	1.00302	0.982598	0.599902	1.4933	1.03576	1.73632	0.765152	0.464427	0.448695	0.326295	0.784405	0.561286	1.21374	1.05665	0.637581	0.803179	1.18637	0.193065	0.438535	0.653919	0.147032	0.211798	0.310909	0.25992	0.38449	0.360455	0.446671	1.15185	0.179096	0.819753	0.543601	0.0809082	0.851571	0.827131	0.752333	0.783289	0.610068	0.621262	0.617183	1.06707	0.757731
CD2635	MI	0.665027	0.48518	1.58807	0.923645	0.948883	1.29578	0.372789	0.68419	0.779851	0.655462	0.736286	1.32133	0.463515	1.24722	0.459537	0.738802	1.25666	0.970946	0.286749	0.733487	0.966475	0.511941	1.1192	0.597054	0.305905	5.1404e-06	0.169417	0.418324	0.496923	0.306502	0.259698	0.243342	2.7653	3.94976e-05	1.31406	0.595109	1.2565	0.397678	0.0705161	1.40463	0.818758	0.845525	0.392068	0.77949	1.01574	1.66477	1.05126	1.00243
CD2660	SCAD	0.600362	1.66777	0.756398	1.46497	0.594526	0.639798	0.534788	2.47037	1.31387	1.09135	1.80832	1.15824	1.64866	1.51406	0.421518	0.366426	0.804514	1.26415	1.96497	2.02553	3.91043	0.582188	0.0751499	0.389787	0.168505	0.00410054	0.591956	0.228648	0.104146	0.448228	0.219775	1.59878	0.8057	0.00750747	1.10449	0.546725	5.07406	0.284616	0.0923736	1.57411	1.59001	0.761341	0.738332	1.29454	0.742925	1.33895	0.798992	0.86958
CD267	MI	0.830766	1.15932	2.04495	0.888252	0.783872	0.909468	1.33456	0.8901	1.34272	1.16628	0.620707	1.04705	1.07511	0.910798	0.358217	1.77776	0.766565	1.11533	0.355181	0.734347	0.789559	0.664066	0.911712	0.623158	0.325449	0.245285	0.298215	0.337913	0.270038	0.471456	0.376283	0.876492	0.304851	0.418007	2.97439	0.414837	0.682106	2.2536	0.700005	1.40249	0.974252	0.933703	1.20685	1.11552	1.3699	0.452316	1.05251	1.40907
CD2687	MI	0.403274	0.012216	1.74932	0.940626	1.05941	0.850358	0.534753	0.258166	0.837594	0.0102187	0.0349199	1.05495	1.22658	1.10719	0.55443	0.626275	4.22053	1.39121	0.685823	0.322586	0.31963	0.840709	0.577815	0.623437	0.410568	0.00593388	0.207915	0.588425	0.465537	0.275183	0.378454	0.700216	1.26687	3.31089e-05	0.127152	0.592892	0.295653	0.169231	0.0786869	1.29369	0.700422	0.455983	0.987064	0.811375	0.549672	1.31795	1.27707	1.11428
CD2688	SCAD	0.57798	0.0163893	2.19932	0.823201	0.910217	0.939154	0.5081	0.355519	0.92665	0.00777655	0.0548437	0.850983	0.993688	1.11351	0.515417	0.610198	1.88319	1.05595	1.23362	0.193213	0.267332	0.963906	1.03285	1.01841	0.517018	1.21185e-05	0.0949512	0.20066	0.114005	0.0284351	0.0502495	0.128786	1.24769	3.3113e-05	0.328193	0.692597	0.337119	0.30771	0.0700381	1.28838	0.648279	0.892119	0.74036	0.880674	0.566472	1.09441	1.25814	1.04224
CD2691	UA	0.576952	0.0176905	0.941432	0.97603	0.996313	1.26381	0.64637	0.424238	0.900012	0.0113353	0.0307495	1.08858	1.3913	1.18366	0.347156	0.760736	0.706297	1.74087	1.74892	0.263666	0.232385	0.851979	0.910104	1.06511	0.302643	0.174121	0.711177	0.478135	3.54181	0.417614	0.980151	0.691576	0.722584	0.171845	0.170427	0.769355	0.344847	0.319388	0.0340186	1.09899	0.372789	0.460218	0.607476	0.688808	0.789593	0.684007	1.07384	0.97236
CD2694	SCAD	0.870922	0.00995367	0.525032	0.971709	0.74928	1.36907	0.402159	0.352784	1.10791	0.0190215	0.0311985	1.06362	1.43256	1.0217	0.413526	0.403022	0.26612	0.99593	0.573718	0.210741	0.292562	1.15018	1.4725	0.942538	0.37828	1.15991	0.417303	0.493874	0.429835	2.28576	0.955314	0.38805	1.46212	1.92852	0.371263	0.705743	0.432519	0.329179	0.0453572	1.5292	0.423482	0.608957	0.943866	0.97314	0.952712	1.12687	1.28514	1.12543
CD2695	SCAD	1.01506	0.0124191	1.12493	0.758818	0.91385	1.1736	0.691636	0.273671	0.857091	0.00604756	0.0350135	0.736102	1.41401	0.834631	0.26775	0.801913	0.415484	0.990241	0.326451	0.197322	0.166676	0.816386	0.287069	0.501646	0.532863	0.31377	0.186098	1.20748	1.2457	1.48886	1.86511	1.28073	0.266053	0.716312	1.00406	0.613979	0.292825	0.361948	0.108477	1.50186	0.352083	0.495412	0.68301	0.867696	0.796137	0.475757	2.0343	2.04717
CD2696	SCAD	0.898591	1.50532	0.592132	0.753121	1.00032	0.836951	0.555427	1.00146	1.6875	1.10493	0.439751	1.0591	0.999292	0.843416	0.42135	0.726951	1.0021	0.828906	1.19031	0.644693	1.04265	0.650876	0.677801	1.1964	1.00802	0.456951	0.202907	0.667589	0.68098	1.84052	1.11086	3.14987	0.74467	0.458891	1.21259	0.47921	1.50608	0.000428271	0.0766305	0.983575	1.09112	1.6022	1.01223	1.14883	0.785034	0.905588	1.14418	0.873883
CD2699	SCAD	1.11797	1.18489	0.903275	0.960857	1.01167	1.26651	0.839763	0.76231	0.995062	1.0292	0.793598	0.853165	1.44655	1.06688	0.665848	0.904412	0.970002	0.862001	1.19812	1.00788	0.816526	1.11422	0.457787	1.66857	0.781012	0.522322	0.762436	0.503843	0.970074	0.321703	0.500992	1.62639	1.52422	0.99656	1.01146	0.41894	1.03424	0.402306	0.0423998	1.15353	0.798326	1.03827	0.893629	0.802672	0.812712	1.467	0.769817	1.02144
CD271	MI	2.21321	0.920664	0.541718	1.00625	0.899441	0.889676	1.95995	0.778504	0.889708	0.958252	0.407346	0.939772	0.832546	0.900011	0.229743	2.18714	1.4691	1.02222	0.367867	0.728204	0.802546	0.564648	0.701878	0.436745	0.173566	0.0014084	4.17858	2.92805	4.97321	0.966138	1.73341	0.465318	0.587428	0.000105472	0.43299	0.173113	0.795889	4.21483	0.116998	1.06805	1.02927	0.944509	1.10271	1.93221	0.912966	0.551856	0.924087	1.02768
CD2716	MI	0.499665	1.40176	1.00447	0.603864	0.891315	0.951508	0.723447	0.75958	1.9371	1.78403	0.496401	1.04496	1.02961	0.791106	0.316164	0.741111	0.864427	0.821218	1.48266	0.835833	0.746214	1.64848	0.612462	0.812256	0.752423	0.00929109	0.195516	0.293304	0.196216	1.51412	0.522383	0.0478522	1.75292	0.00773131	0.00155319	0.00125662	0.810313	0.363298	0.0796212	1.38611	0.875963	1.36042	1.55164	1.13155	1.19878	1.11808	1.13585	0.827178
CD2717	SCAD	0.431039	0.0108392	0.411096	0.779492	0.864812	0.739195	0.268397	0.19115	0.961558	0.00435371	0.0136535	0.789928	1.06416	0.911056	0.205536	0.385912	0.571672	0.705701	0.157559	0.135654	0.257862	0.951968	0.78306	0.481483	0.988753	0.21279	0.330593	1.38489	2.6115	1.47187	1.76767	0.732025	0.320882	0.24788	0.170043	0.766136	0.338892	0.309245	0.0855789	1.58681	0.466101	0.606489	0.513842	0.610065	0.656473	0.583622	1.11424	1.11715
CD2722	SCAD	0.517036	0.00985728	0.595313	1.29667	0.662052	2.02487	0.627709	0.342899	1.06099	0.00943736	0.0260474	0.782998	1.52354	0.933301	0.338679	0.620005	0.191952	0.708461	1.98617	0.202763	0.208914	1.47219	0.99767	1.28683	0.926518	1.20707	2.5148	0.443779	0.938581	1.03842	0.639437	4.51898	1.0894	2.65354	0.888993	0.571158	0.278121	0.681427	0.082171	1.36428	0.224827	0.365366	0.337215	1.40694	0.481814	0.902556	0.984861	0.974346
CD2749	SCAD	0.755878	1.46372	0.617073	1.26252	0.963965	1.78902	0.419867	0.987075	1.06353	1.55792	1.50695	1.57113	0.719815	1.02496	0.235723	0.982462	0.929291	1.60204	0.551623	1.11256	1.00714	0.739291	0.511877	1.02324	0.192951	0.477436	1.10874	0.753913	0.194856	1.15221	0.688793	0.0402288	0.170583	0.0924637	1.60743	0.414064	0.897171	0.217228	0.0503069	1.24452	0.879508	1.22479	1.70222	0.797397	0.891078	0.459641	1.13984	1.21743
CD2754	SCAD	1.16476	0.0182756	2.29202	1.33671	0.730319	1.46305	0.729328	0.336219	1.18034	0.00882214	0.0395216	0.641898	1.15941	0.920579	0.439724	0.71884	0.869036	0.908278	0.862226	0.229134	0.246967	1.30416	0.300753	0.762253	0.438297	0.241397	0.708985	1.17967	1.1474	2.37152	2.2813	1.09532	1.4111	0.438817	1.07453	0.815926	0.302489	0.775572	0.0905858	1.30266	0.595678	0.702362	0.875769	1.3276	0.862782	0.877554	1.17751	1.01323
CD2759	SCAD	1.08588	0.753366	0.810375	0.835764	0.807503	1.23336	0.299575	0.873078	0.926383	0.940306	0.341438	2.25462	0.965544	1.06146	1.19416	0.573908	3.23585	0.737364	4.99452	0.884514	0.794299	1.0794	1.31384	1.12136	0.486587	5.24374e-06	1.03992	0.223301	0.17037	0.201518	0.195504	0.152801	3.83213	4.00983e-05	1.58739	0.129533	1.0084	0.566987	0.0728462	1.45489	1.12559	1.58031	1.22082	0.737417	0.908889	2.86972	1.21603	1.11643
CD2781	SCAD	0.767547	0.806893	0.510414	0.774909	1.05255	0.917154	0.647012	1.3643	0.820447	0.029161	1.86474	0.836544	1.31933	0.973637	0.461117	0.673635	0.537308	1.12584	1.27839	0.900973	1.15009	0.884348	0.37735	0.584913	0.517886	0.256497	10.8127	0.0574318	0.88878	0.256345	0.25914	0.559293	0.477574	0.22033	1.63521	0.983806	2.16237	0.319941	0.0460728	0.854278	1.33541	0.603812	0.571121	0.561687	0.696789	0.472856	1.15314	1.05263
CD2784	MI	0.87191	0.731493	0.776762	1.37488	1.0452	0.855538	0.941798	0.896839	0.752366	0.0374438	0.606027	0.807021	1.0686	0.744952	0.490624	1.16397	0.31599	0.816132	0.203374	0.883379	0.812333	0.657167	0.0635835	1.43012	0.241185	1.74848e-05	0.799067	0.361702	0.271589	0.44022	0.328328	0.368052	0.546546	3.31514e-05	0.000893781	0.700873	1.14266	0.371336	0.0447913	0.795631	0.876058	0.402328	0.528827	0.940707	0.69499	0.603742	0.671885	0.805177
CD2816	SCAD	0.316327	0.0125712	0.67615	0.970346	0.847448	1.14642	0.188611	0.220538	0.945975	0.00684205	0.0385083	0.720727	1.18667	1.28111	0.38337	0.282	0.529711	0.797121	2.16591	0.155106	0.195645	0.979255	2.10197	0.902869	0.497127	0.335606	0.140687	0.183133	2.23066	0.806638	0.747506	1.97222	2.01246	1.0948	0.374217	0.883873	0.316697	0.309516	0.0444233	1.25349	0.597357	0.617743	0.564455	1.00024	0.687402	1.7821	1.0898	1.00466
CD2819	SCAD	0.477395	0.0169176	1.00726	0.821968	0.719811	1.89056	0.638903	0.307093	0.908693	0.00600445	0.0567163	1.14908	1.11106	0.657664	0.526439	0.565321	0.614736	0.73728	0.441524	0.240559	0.311094	1.00251	2.65918	1.50384	0.822244	0.0100716	0.8193	0.689609	0.302683	0.924487	0.421007	2.09527	2.73764	0.0213727	0.926903	0.741802	0.318572	0.351079	0.103402	1.55863	0.429404	0.791954	1.01519	1.0023	1.21046	1.92686	1.10457	1.02912
CD2841	SCAD	1.03953	1.15657	1.0386	1.18285	1.00576	1.52278	0.795404	0.789348	0.869438	1.00102	0.406788	1.21038	0.899506	1.15086	1.46854	0.571044	0.320659	1.25711	0.550964	0.748509	0.847872	1.63114	1.10975	1.54392	1.34439	0.87572	1.56001	0.156237	0.359888	0.0980401	0.206523	1.10867	2.01514	0.709529	0.746996	0.822626	0.740277	0.80042	0.123048	1.0288	0.811394	0.868826	1.50887	0.844132	1.26429	1.56446	0.908373	1.10773
CD2842	MI	1.25884	0.773055	1.83415	1.03652	1.04473	0.812343	0.849195	1.04134	1.12907	0.039079	1.03097	0.81487	1.44235	0.721828	0.47379	0.804014	0.879826	1.27087	0.286567	0.812079	0.86342	0.863156	0.641424	0.526654	0.462258	0.0326988	0.273385	0.223594	1.27458	0.501051	0.459506	0.220649	0.724324	0.0235035	0.00090681	0.686199	0.570032	0.396936	0.0767559	1.06821	1.01483	0.747037	0.835283	0.922367	0.981962	0.678044	0.981265	1.15789
CD2847	MI	0.56707	0.00987481	1.29221	0.861155	1.02659	0.96923	0.446153	0.177652	0.7971	0.0062949	0.0310571	0.758508	0.968695	0.97705	0.334782	0.729134	0.299742	0.715278	0.657655	0.215316	0.157632	0.843233	0.489113	0.548661	0.272749	0.68654	0.312268	0.373191	0.371044	0.728234	0.624538	3.04944	0.677364	1.76515	0.458128	0.958648	0.218501	0.564441	0.0589557	1.26688	0.295567	0.497726	1.18661	0.87183	0.766076	0.632837	0.952852	1.00638
CD287	SCAD	0.447794	0.518436	0.59458	0.925945	0.755503	0.96454	0.978499	1.27454	1.03792	0.525878	0.66468	1.20411	0.355912	0.8588	0.3378	0.887187	1.4811	1.30671	0.26725	1.15998	0.915672	0.846149	0.559492	0.460616	0.40016	0.0128283	0.268421	0.0887368	0.299825	0.11578	0.213335	0.0363692	0.433631	0.0423729	0.460292	0.323669	0.755399	0.621146	0.12602	1.07701	1.12124	0.783627	0.85609	0.917679	0.708429	0.74228	1.0937	1.22819
CD2875	MI	0.618287	0.00784171	0.451251	0.53358	0.871138	0.953435	0.501955	0.174135	0.807478	0.00569898	0.0469734	1.05599	0.973761	1.07031	0.733383	0.597978	0.465831	0.512892	1.81415	0.139641	0.223122	0.85356	1.54937	0.921047	0.994678	0.162088	0.270619	0.871291	0.282725	1.71427	1.08269	0.0320084	1.58582	0.237239	0.151104	0.782257	0.363134	1.08703	0.141311	1.05827	0.402933	0.669015	1.06567	1.00413	1.08765	0.834813	1.21767	1.10616
CD2877	SCAD	0.805676	0.00911822	1.43734	1.10446	1.10955	1.11975	0.897603	0.355599	1.05899	0.00685552	0.0513176	0.761777	1.32333	1.02906	0.602455	1.25559	0.391789	0.994766	0.635087	0.264888	0.239198	1.29141	4.19789	1.1749	0.465664	0.170466	0.280334	0.185862	0.152888	0.424516	0.335864	1.20302	1.03585	0.335136	0.440986	1.21219	0.260397	0.701941	0.116915	1.26216	0.487195	0.66638	0.751143	0.990654	1.02783	0.782471	1.00437	0.98294
CD2937	SCAD	0.344454	0.0198739	0.743565	0.632249	0.733422	0.483944	0.358417	0.156358	0.942517	0.00355838	0.0135652	0.549018	1.04197	1.08028	0.436566	0.533738	1.02133	0.514743	1.74592	0.113452	0.382576	0.907403	0.639107	1.36333	1.07152	0.194303	0.103069	0.113514	0.108665	0.289265	0.0890336	0.186887	1.07562	0.478543	1.60597	0.97215	0.263594	0.390101	0.101813	1.50348	0.515999	0.27582	0.305191	0.496647	0.422778	0.902698	1.25154	1.15324
CD2940	UA	0.626337	0.0141342	0.0304676	1.40039	0.924894	0.709484	0.136547	0.167585	1.38274	0.0101662	0.0225924	1.0883	1.53136	0.6954	0.385185	0.227942	0.343411	1.35353	0.218637	0.122167	0.180139	0.840047	0.287692	1.18932	0.694091	8.36599	0.0928849	0.153912	0.426695	0.110225	0.523506	3.95367	0.782264	6.28352	0.000362592	0.748461	0.176194	0.320939	0.116485	0.787346	0.388103	0.626695	0.895908	0.820244	0.675406	1.01475	1.08903	1.08529
CD2952	MI	0.851493	0.0127018	1.08174	1.01789	0.966846	1.57085	0.606933	0.34426	1.05288	0.0057976	0.0223935	1.01355	1.38107	0.913056	0.287886	0.691412	0.399163	1.37566	0.359668	0.21534	0.254406	0.748561	0.258222	0.584222	0.280816	0.161215	0.525569	0.265151	1.91989	0.3708	0.721712	0.175142	0.862394	0.23401	0.272925	0.740034	0.210028	0.395444	0.07552	1.57514	0.28367	0.273909	0.674122	1.07134	0.59838	0.688471	1.48092	1.00531
CD2959	SCAD	0.35856	0.306434	0.467361	0.769531	1.70149	0.30607	0.184571	0.92655	0.862642	0.36048	0.747517	0.677117	1.52967	0.986011	0.253362	0.315261	0.744157	0.891808	1.75676	0.967716	0.909917	0.341283	0.354342	0.452636	0.291783	1.46063	0.528605	0.568711	0.979255	0.300709	0.796941	0.822785	0.228023	1.40201	0.751341	0.472989	0.856947	0.152171	0.0596422	0.953829	0.639381	1.18345	0.813687	0.911324	0.8252	0.459622	0.974109	1.20711
CD298	SCAD	0.706708	0.472503	0.824306	0.772288	0.720383	0.556345	2.01105	1.08666	1.1203	0.508895	0.774625	1.10079	1.19522	1.01199	0.356239	1.51832	1.62367	1.11604	0.687126	0.950366	1.04314	0.770141	0.764009	0.885608	0.395647	0.353577	0.186002	0.0535959	0.207681	0.0439425	0.10356	0.498584	0.443174	0.856774	0.467781	0.401854	0.95829	0.748311	0.111325	1.85861	0.876073	0.854825	1.02049	1.15609	1.09613	0.610226	1.13048	1.13358
CD307	UA	0.459086	0.924287	1.52052	0.910998	0.672207	1.12409	0.259898	1.41685	1.007	0.0230313	1.73971	0.665144	1.04294	1.24045	0.557537	0.380727	2.14673	0.591254	0.486201	1.12404	1.93889	0.923644	1.9094	0.856425	4.12364	1.89557e-05	2.53467	0.263057	0.272859	0.113242	0.272192	0.346843	0.654982	3.32422e-05	0.327521	1.30168	3.08779	0.458357	0.0509564	1.11715	1.56011	1.06284	1.16822	1.00732	1.03716	0.954001	1.06074	1.1757
CD3070	UA	0.875354	0.00949183	1.23305	0.845789	0.846662	0.634812	0.461423	0.264124	0.896546	0.00403485	0.0302236	1.07	1.28311	1.16012	0.25414	0.465267	0.65843	0.846345	0.840322	0.177096	0.243762	0.843834	0.450164	0.558204	0.309151	1.06767e-05	0.402851	0.302895	0.123328	0.483799	0.539673	0.517358	0.493394	3.3201e-05	0.13269	0.753809	0.264737	0.599973	0.0774593	1.45661	0.453701	0.666634	0.698985	0.98943	0.657225	0.344225	1.13346	1.22694
CD312	SCAD	0.969002	3.44546	0.584852	1.31892	0.478347	0.655686	0.411171	2.04425	1.04366	1.00165	3.5909	1.5631	1.04464	1.5383	0.424924	0.392044	2.17696	1.10513	0.320733	2.60006	21.9144	0.366452	0.373079	0.20929	0.377486	1.97068e-05	1.28174	0.423845	0.935046	0.317366	0.587665	0.190131	2.68176	3.36246e-05	0.238415	0.301113	4.06316	2.05736	0.144898	1.83666	2.05117	1.26781	1.14888	2.30738	1.32337	1.8852	1.05149	1.20985
CD3161	SCAD	0.6968	0.504546	2.06794	0.62643	1.84721	0.497678	0.226145	1.0754	0.822981	0.544002	0.823114	0.821204	0.898729	0.710517	0.341696	0.845111	0.76431	0.713063	0.752522	0.810483	0.927934	0.532881	1.07481	1.44224	2.89922	0.11921	0.458759	1.97313	0.314961	0.302914	1.05162	0.107717	0.546938	0.145474	2.01117	0.206157	0.388114	0.40854	0.0549643	0.927152	1.29005	0.99194	1.14651	0.937579	1.05042	0.968669	0.803533	0.923128
CD3165	SCAD	0.998959	0.0122046	1.61035	1.17473	0.944912	1.36287	0.418507	0.253079	1.02274	0.00449355	0.0388905	0.73759	1.14751	1.1182	0.466026	0.607949	0.771837	0.697679	1.06184	0.141314	0.18603	0.946687	1.12254	0.893763	0.488143	0.0821691	1.199	0.0149817	0.265586	0.0970167	0.18686	1.24887	1.85626	0.167088	1.1336	0.870068	0.216763	0.88646	0.154651	1.89696	0.264269	0.681668	0.480275	1.23067	1.09888	1.20631	1.12935	0.994517
CD3168	MI	0.415094	0.933066	0.933025	0.734058	0.637329	0.910135	0.34664	0.645098	0.988087	1.11662	1.01961	1.16111	0.881573	0.794387	0.345768	0.264987	1.21964	0.525428	1.08012	0.709176	0.820433	0.61196	1.75754	1.24255	2.0293	5.10412e-06	0.164635	0.333027	0.286531	0.82368	0.413369	2.82545	0.599581	0.00251946	0.83167	0.729529	1.17571	0.320406	0.0168495	1.55783	0.660772	1.13539	1.67973	1.11058	1.64705	0.772098	1.18634	1.09197
CD3191	SCAD	0.614677	0.0178741	0.48546	1.26016	0.678234	1.93063	0.359003	0.218364	0.992457	0.00558331	0.022793	0.784712	1.25056	0.726047	0.516543	0.395699	1.42707	0.77045	1.17178	0.184633	0.152063	1.08391	1.01029	1.27034	0.498426	0.00699598	2.43001	0.147611	0.233801	0.316907	0.224371	3.10804	2.34212	0.0130115	0.302533	0.907842	0.260589	0.887259	0.186279	1.63466	0.363882	0.573257	0.761619	1.24667	0.417216	1.93559	1.26619	1.10635
CD3193	UA	0.318997	1.78048	1.16276	0.970026	0.94886	1.31491	0.651943	1.16029	0.882506	1.75188	1.5051	1.10978	1.15683	0.973606	0.275393	0.373889	0.886183	0.624751	0.577924	0.794306	1.00138	0.723673	0.94948	0.875017	0.517415	0.136117	1.46868	0.309798	1.80909	0.661266	1.10504	0.276914	0.432084	0.140601	0.870995	0.600205	1.20597	1.48956	0.364147	1.26546	0.865198	0.929567	0.951526	0.665684	1.09003	0.427506	1.07265	1.13446
CD3194	MI	0.456886	0.00969056	1.78846	1.11146	1.25234	1.34788	0.48773	0.208104	0.878881	0.00691892	0.0251254	0.982429	1.06495	0.907585	0.293999	0.891235	0.742482	1.48055	0.301195	0.202474	0.156851	0.773737	0.569583	0.67439	2.17001	0.0550343	48.3981	0.21633	0.0611981	0.425624	0.355145	0.161631	0.387395	0.0382037	0.000329313	0.641454	0.11919	0.984072	0.153943	0.902053	0.348128	0.381766	0.708084	1.0016	0.66962	0.597362	1.00873	0.878868
CD3210	UA	0.621657	0.999927	0.469644	0.910874	0.877535	1.55233	0.344192	0.899875	0.899033	1.01808	1.19645	1.17066	1.26752	1.12282	0.613908	0.525066	0.522879	0.420636	0.623383	1.06814	0.871292	0.50928	0.735344	0.517829	0.345177	5.20745e-06	0.24922	0.191455	0.561164	0.570717	0.557408	1.00269	0.392434	3.98846e-05	0.969019	0.51266	1.11251	0.309836	0.0724675	1.53174	1.17548	0.927934	1.27498	0.635699	1.22475	0.392219	1.31936	1.03275
CD3213	SCAD	0.400433	0.00746305	1.05767	1.24886	0.809452	1.77734	0.232557	0.180989	1.14131	0.00646644	0.0204872	1.351	1.22261	1.22939	0.272822	0.418289	0.38406	1.07149	1.25571	0.150506	0.155564	1.29064	1.34623	0.954492	1.01519	0.316023	0.699379	0.982086	0.907725	0.693162	1.41013	0.315369	0.547439	0.820663	0.140631	0.875835	0.247294	0.281324	0.0531792	1.22195	0.26094	0.528375	0.550686	1.14123	0.644752	0.513189	1.19589	1.11867
CD3222	MI	0.00109008	1.72266	0.717582	1.15396	0.672951	0.520726	0.162285	0.659731	0.809855	1.53929	0.281843	1.05422	0.834108	0.984155	0.329392	0.573591	0.559565	0.970218	1.09462	0.737181	0.930592	0.969657	0.599455	0.000598622	0.278169	0.0063831	0.0809929	0.0434181	0.0377449	0.158691	0.102558	0.131933	0.000886318	0.00733649	0.802404	0.73671	0.937887	0.000440805	0.105531	2.13634	0.607097	0.919339	1.00264	0.861859	1.43518	0.582005	1.06192	1.23822
CD3237	SCAD	0.715952	1.66564	1.05399	0.734489	1.12631	0.987327	0.965374	1.23537	1.71332	1.22196	1.01866	1.09923	1.01082	1.06519	0.715964	1.04133	0.807926	0.902758	1.01583	1.00727	1.08278	0.784349	0.534769	0.32257	0.527511	0.603686	0.244818	0.362324	0.0574826	0.590304	0.112658	0.984925	0.00100126	0.595383	0.736064	0.0012482	0.782927	0.402901	0.0711101	0.705496	0.849093	1.86642	1.22456	0.883997	1.35407	0.514397	1.15967	0.709164
CD3254	MI	0.572218	1.43484	0.607915	1.09233	0.664833	0.485562	0.682357	1.01477	0.984874	1.38969	0.366571	1.18616	0.512731	1.61774	0.205523	1.13767	0.662612	1.31678	1.57771	0.941061	0.952509	0.975743	0.569441	0.670704	2.46492	0.178487	2.24769	1.4764	2.90956	1.04119	1.34297	0.232898	0.000666041	0.0199192	0.622442	0.907826	0.608053	0.222034	0.099174	1.01311	0.690215	0.785511	0.794803	0.60085	0.813064	0.462551	0.885943	1.04286
CD3301	MI	0.657653	0.833893	1.3751	0.478152	1.04887	1.04905	0.539809	0.987614	0.869234	0.628202	0.575019	0.851848	1.24283	1.17592	0.432189	1.38973	0.88025	0.531889	0.558931	0.674069	0.941065	0.903601	1.2123	0.518443	0.431711	0.219603	0.233943	0.445816	0.12948	0.437349	0.357676	0.438639	1.88793	0.226718	1.07803	0.674358	1.21446	0.710652	0.103441	0.869348	0.912135	1.21615	1.10207	0.916292	0.611919	1.06361	1.15535	0.783757
CD3319	UA	0.780555	0.00899832	0.438963	0.884261	1.04817	1.91736	0.484684	0.141753	0.936957	0.00377081	0.0250465	1.10255	1.29633	0.941183	0.426403	0.531354	0.277448	0.976027	0.389039	0.123301	0.157038	1.04173	1.27541	1.22526	0.318541	1.37375	0.10894	0.0975393	0.138853	0.360741	0.165437	1.24329	0.321535	3.61565	0.321138	0.437939	0.169524	0.584375	0.0735128	0.583573	0.2723	0.564619	0.510373	0.760726	0.645807	0.760793	0.986545	0.9075
CD3370	MI	0.743514	1.72324	0.723011	0.896103	0.550357	1.0376	1.0323	1.03658	0.973566	0.661931	1.04907	1.1626	1.03731	0.000880939	1.0056	0.201692	0.00128275	0.977789	0.00182805	1.03626	1.30994	0.0116228	0.0012288	0.171863	7.03086	0.0632224	0.121921	0.0279365	0.000102096	0.111492	0.00704648	0.0836282	0.0686294	0.000140316	1.36752	0.0297817	1.13665	13.8812	0.00813575	0.0295099	0.654598	0.0049213	1.71568	0.0142926	0.282935	2.02813	0.675493	9.01647
CD3373	UA	0.788685	0.00950522	0.951995	0.819408	0.587882	1.26174	0.596059	0.196901	0.930706	0.00469208	0.0211706	0.559126	1.01536	1.07004	0.34127	0.575965	0.72322	0.860521	0.133266	0.115912	0.202423	1.04508	0.11608	1.34849	2.56598	8.37471e-06	0.473169	0.297779	0.0221725	0.335818	0.17823	0.395244	0.279441	3.35245e-05	1.46844	0.776325	0.175002	0.806111	0.0913853	1.46647	0.218266	0.51421	0.916426	1.03893	0.935325	0.520527	1.42184	1.00551
CD3407	MI	0.875216	0.00618945	1.19183	0.754609	1.08363	0.831505	0.786199	0.199795	0.920162	0.00362544	0.0234215	0.783009	1.13942	0.971141	0.329137	0.780938	0.160626	1.02123	1.03883	0.123904	0.21804	1.14971	0.7674	0.671481	0.533523	2.25897	0.494178	0.543156	0.287528	0.826691	0.580662	0.121395	0.899072	5.84062	0.65239	0.839921	0.176933	0.641151	0.0616015	1.29847	0.235343	0.566232	0.58792	1.0706	0.979698	0.667033	0.88064	0.906197
CD341	MI	1.33718	0.832676	1.83762	0.813648	0.707719	0.984537	0.970119	0.628157	1.03171	0.966023	0.574798	0.692822	0.482229	1.02614	0.288252	1.26442	0.322029	0.890859	0.829008	0.770482	0.84126	0.673673	1.2529	0.501964	0.620315	0.00534534	0.351859	0.237551	0.440684	0.112799	0.313132	0.629088	0.754746	0.000109087	1.61124	0.464233	1.04042	0.66651	0.140717	1.55777	0.879435	0.713811	0.802298	0.7508	0.70908	0.474855	0.760668	1.09977
CD3410	MI	0.514786	0.00792138	1.146	1.09946	0.815962	0.758998	0.545316	0.170625	1.04982	0.00494833	0.0267643	0.807524	1.18776	1.12354	0.20217	0.763989	1.23091	1.04349	0.257594	0.126008	0.221715	0.890882	0.48528	0.549533	0.311611	0.0582396	1.28905	0.766952	0.887662	1.62289	1.17316	0.437893	0.173644	0.131984	0.135362	0.904444	0.178632	0.842977	0.116097	1.50184	0.852926	0.606319	0.714284	0.950069	0.719857	0.785475	0.902524	1.00092
CD3416	MI	0.950802	0.477472	0.271972	0.550698	0.835616	0.730327	2.3053	0.856784	0.947381	0.677036	0.587807	0.731882	1.02292	0.88745	0.301551	1.17874	0.291303	0.886487	0.656788	1.06766	0.896941	0.71955	0.675901	0.369871	0.346375	0.0194687	0.668019	0.122647	0.237139	0.577844	0.169992	3.56993	1.96106	4.00155e-05	0.713534	0.86081	0.731811	0.692168	0.119385	1.22695	0.604852	1.22839	0.814833	0.885846	0.598614	0.895671	1.25291	1.24435
CD3419	SCAD	0.581811	1.36904	0.35773	1.36999	0.672538	0.863088	1.04258	0.950765	1.01438	0.836224	1.51923	1.53935	0.991452	0.000725666	1.91921	0.318151	0.0594501	0.810772	0.0036578	1.1261	1.04903	0.000363317	0.000927739	0.109637	2.10217	0.076098	0.263812	0.0258869	4.48956e-06	0.198822	0.000349194	0.211478	0.0903374	0.000140856	6.25692	0.0911722	1.29058	12.6291	0.0160341	0.0221591	0.632213	0.00739274	2.25133	0.0112056	0.298181	1.5613	0.982549	6.76979
CD3420	UA	0.589971	0.694038	1.72601	0.593042	0.7052	1.40755	0.553994	1.09249	1.78165	0.749233	0.714907	0.931181	0.957678	0.948334	0.556766	0.526856	1.73432	1.40959	1.57996	1.13436	1.23891	0.770502	0.817573	1.03853	0.74927	3.16738	0.200779	0.734079	0.258971	0.813425	0.533892	0.112632	2.44811	3.18319	0.00152901	0.862847	0.882148	0.000431876	0.10027	1.10138	0.832417	2.7435	2.54851	1.97114	1.53445	1.1556	1.20716	0.950044
CD3434	MI	0.789555	0.00340854	1.889	1.02742	1.06889	1.34377	0.750243	0.25329	0.88049	0.0063234	0.0224578	0.912529	1.2503	0.907529	0.323992	0.954061	1.33811	1.06166	0.39299	0.177477	0.163088	1.09535	0.780473	0.828452	0.394795	0.729504	0.243217	0.163308	0.624556	0.375735	0.507452	1.30192	0.408142	1.50305	0.11781	0.908039	0.22577	0.499688	0.0991494	0.941826	0.303694	0.707815	1.07264	1.17439	0.884378	0.392167	1.22426	1.23128
CD3552	UA	0.477485	0.875936	1.18484	0.682162	0.886653	0.869161	0.869331	0.635925	1.01618	1.02533	0.445163	0.742057	1.6596	0.995979	0.594581	1.03754	2.18296	0.67834	0.496372	0.862998	0.895079	0.675278	1.3433	0.463656	1.68776	0.00682829	0.517212	0.630034	3.6632	5.26557	2.3868	5.66874	0.290925	0.000161194	0.307462	0.256756	1.28229	0.701359	0.15749	1.33808	1.19517	1.48447	1.46121	0.890638	1.16804	0.729356	1.4381	1.29002
CD3558	SCAD	0.694812	0.00389179	1.04606	0.80017	0.591017	0.906383	0.349333	0.230218	0.973505	0.00376344	0.0150926	0.730033	1.20863	0.936498	0.233195	0.543798	1.61533	1.63683	0.252635	0.165	0.124021	0.738279	0.838162	0.799325	0.392173	8.94004e-06	0.376003	0.179078	0.830477	0.822837	0.660008	0.354277	0.335365	3.34404e-05	0.13348	0.593365	0.201044	0.291673	0.0427116	1.79366	0.338655	0.856763	1.0559	1.21484	0.998784	0.464183	0.984664	1.07115
CD3563	SCAD	0.848404	0.522641	1.38827	0.899696	0.736799	0.905833	0.651534	1.07275	1.99473	0.742604	0.531746	0.774735	0.540558	1.56766	0.480493	0.619911	0.763714	0.8166	1.04622	0.979404	0.990602	1.65797	3.4213	3.50737	1.3386	0.228014	2.82068	1.17226	1.17451	1.39122	1.32091	0.427166	1.29118	0.207748	2.60268	1.04459	0.877015	1.02774	0.0887379	1.11932	1.02967	2.13442	1.45908	1.31737	2.77092	0.654972	1.22168	1.59917
CD3590	MI	1.64944	0.00425495	1.53957	1.1376	0.977573	0.618095	0.651771	0.174745	1.13544	0.00424242	0.0305775	0.868016	1.26861	1.18064	0.499803	0.962415	2.8166	1.95888	0.70454	0.120584	0.17466	1.2418	0.161762	1.06687	0.461845	0.0501326	11.3053	0.606401	1.0427	0.557319	1.21292	0.348412	0.353846	0.114141	0.952687	0.553644	0.137567	5.45968	0.0498184	1.13309	0.293489	0.867953	1.33076	2.98346	1.05439	0.405652	1.52738	1.14773
CD36	UA	0.504871	0.467936	1.20665	0.646181	0.631933	0.400047	0.405207	0.690669	1.04348	0.475883	1.17608	0.825394	1.08421	1.19428	0.259598	0.941153	0.752911	0.791044	0.271026	0.609234	0.908044	0.541915	0.403125	0.438822	0.439346	0.00667142	0.261128	0.131915	0.34646	0.0993297	0.179693	0.0544848	0.172153	0.000106643	0.636816	0.587906	0.854719	1.07891	0.132699	1.49533	1.05066	0.844021	0.903132	0.920864	0.721947	0.576022	1.12344	1.32863
CD3604	SCAD	0.608906	0.00640383	0.561353	1.43617	0.758504	1.80536	0.30654	0.124864	0.978695	0.00633668	0.0236596	1.50459	1.38468	1.2856	0.273808	0.328922	1.06781	0.870928	0.315432	0.106215	0.134237	1.24424	0.605722	0.67629	1.32534	2.07396	0.202004	0.220112	1.67926	0.789845	1.34264	1.48911	0.276961	7.69555	0.108265	0.610102	0.214379	0.555897	0.0753332	1.3021	0.335742	0.409141	0.55659	1.33827	0.516918	0.572502	1.10008	1.15761
CD3625	UA	0.527851	1.03858	0.944457	1.02851	0.637496	1.68322	0.786618	0.927335	0.827784	1.16946	0.791642	0.839338	1.27808	1.45642	0.526901	0.639897	0.561312	0.74121	1.69206	0.778056	0.781702	0.981672	0.924507	1.41379	0.203133	2.61138	1.91656	1.88919	0.222933	2.00003	0.961866	0.211291	0.650909	2.25558	1.58724	0.663008	1.38623	0.493614	0.0890956	1.11892	0.841278	0.92435	0.93705	0.867382	1.5606	0.498323	1.10821	1.05501
CD3627	MI	0.728849	0.582346	1.60242	1.3002	0.850315	2.32915	0.180576	1.03184	0.86339	1.0297	0.684126	0.602774	1.14346	0.755722	0.572836	0.81119	0.686394	1.29741	1.89755	0.861034	0.910203	0.828142	0.502303	1.01463	1.07114	0.987483	0.817715	0.351748	2.66198	0.311627	0.361532	0.708398	0.406853	0.979097	1.69131	0.298901	0.654983	0.422911	0.0271435	0.949545	0.839997	1.40447	1.39816	1.00503	1.09966	0.656622	0.823759	1.10514
CD3662	UA	0.73276	0.85651	1.13685	0.829197	0.836867	1.10581	0.440506	0.911711	0.933682	0.964342	0.675711	1.02245	1.15463	0.777914	0.382494	1.02986	0.978165	0.912952	0.250101	1.07145	0.991788	0.809958	1.43038	0.503644	1.62619	5.18241e-06	0.872249	0.50373	0.516636	0.526212	0.946624	0.905369	2.20935	3.97457e-05	1.37113	0.561222	0.970792	0.747379	0.0932301	0.946479	0.614936	0.963923	1.17389	1.18907	1.20654	1.23018	1.11855	1.00345
CD3686	SCAD	0.612505	0.472273	1.25308	0.865389	0.776886	0.877538	0.508975	0.787175	0.889623	0.574817	1.11421	1.64713	0.832944	1.18588	0.315494	0.629498	0.354495	1.53834	0.583628	0.680296	0.994669	0.507043	1.68983	0.311185	0.454608	5.15691e-06	0.574901	0.211614	1.70278	0.200283	0.262347	0.227769	0.792954	0.00379713	0.88436	0.537405	1.16478	0.437723	0.0844149	1.27754	1.08222	1.04379	1.19173	0.603268	1.39387	0.879823	0.810806	0.796553
CD3692	MI	0.969707	0.727554	1.4947	0.461991	0.79622	1.40855	1.39755	0.895048	0.861735	0.499465	0.620207	0.883823	0.323048	0.938142	0.31742	0.697448	1.45873	1.23693	1.29418	1.08392	0.7851	0.768129	2.32657	1.15204	0.283798	5.22308e-06	1.86122	0.161294	0.0425538	0.0716838	0.0844611	0.0884211	0.556804	3.99728e-05	2.62583	0.619028	0.783058	0.588139	0.106963	0.940872	0.609075	0.879469	1.03778	0.917178	1.10654	0.585357	1.02766	1.07789
CD37	SCAD	0.741682	1.30554	0.738537	0.562116	0.786948	0.976299	0.56014	0.766531	0.844062	1.1424	0.727503	0.797876	1.4527	1.00735	0.364558	1.2157	1.47261	0.770993	0.788348	0.658144	0.810003	0.807252	0.611119	0.816437	0.220523	0.445594	0.119172	0.0565819	0.070924	0.155438	0.189776	0.549269	0.328147	1.02925	3.15372	0.317477	0.664023	0.958342	0.103079	1.36077	0.731275	0.976369	0.802473	1.13133	1.00248	0.402365	1.24593	1.08519
CD3702	SCAD	1.061	1.40162	2.82492	1.0896	0.836107	1.76577	1.80829	1.11772	1.01765	1.45579	1.85352	0.874314	1.45036	2.0769	0.379221	1.28905	0.502331	1.30573	0.659978	0.650246	1.06125	0.680826	0.965622	1.17325	1.51249	5.82178e-06	0.176384	0.0974018	0.219504	0.288392	0.298424	0.425895	0.886343	0.00295611	0.950836	0.584594	0.828239	1.97169	4.0433e-05	1.15958	0.642773	1.86617	3.40123	2.51374	2.59855	0.895996	0.985943	1.11489
CD3718	MI	0.92384	1.70217	3.34534	1.5309	0.740353	2.73034	1.07307	0.96398	0.971617	1.42262	0.558122	1.21278	1.18295	0.95116	0.856579	0.635016	2.28912	1.70511	0.682762	0.868487	0.940749	0.986126	0.626335	1.18757	0.863138	0.231625	0.196854	0.209623	0.233038	0.147706	0.150524	0.258647	2.12134	0.203761	1.53424	0.707049	0.728526	0.468719	0.0843922	1.33841	0.809899	0.634719	0.796053	0.974646	0.526955	2.08601	1.04454	0.888337
CD372	SCAD	0.910943	1.26383	0.195001	1.06829	0.776586	0.663269	0.951875	1.29902	1.10911	1.25719	0.682914	1.14094	1.92746	0.812281	0.457689	1.2704	0.261337	1.36803	1.24175	1.10891	0.956785	0.853084	0.759317	1.21951	0.305631	0.256731	0.392972	0.380773	0.556065	0.404605	0.672962	1.08599	0.209516	0.572155	0.994985	0.294305	0.779235	1.63335	0.0821009	1.06794	0.697363	0.845367	0.883587	1.15851	1.39682	0.767288	1.01547	1.12794
CD3734	SCAD	0.539181	1.19475	2.38357	1.35324	0.954596	1.29884	0.576151	0.683945	0.683275	1.33804	1.169	1.29222	0.594331	0.838319	0.271729	0.857835	2.52675	1.12538	0.338187	0.69493	1.08773	0.616373	1.08556	0.329731	0.780996	14.2589	0.0258594	0.0833951	0.577157	0.378939	0.686478	0.146817	0.502565	19.8401	0.22149	0.197029	1.01772	0.40776	0.0894817	0.92159	1.05874	1.50972	2.60495	0.693421	1.5694	0.625851	1.00082	1.00908
CD3735	UA	1.25489	0.367631	1.52913	0.709523	0.800931	0.608687	0.361061	0.777743	0.844752	0.464374	0.557127	0.872003	0.854339	1.40326	0.182118	0.4064	0.799989	0.395297	0.432225	0.651942	0.995548	0.538553	0.438343	0.534407	0.25631	0.0439984	8.50287	6.14111	5.32048	5.58847	2.17026	1.30889	1.83322	0.0578348	0.813785	0.233274	1.02944	0.623896	0.607143	0.7808	0.968261	1.77373	0.845666	0.680105	1.33037	1.47098	1.01419	1.22394
CD3739	UA	0.568916	1.89305	1.56431	1.38974	0.652245	1.65618	0.855206	0.652185	0.930676	1.40465	0.830385	1.38606	0.844552	1.24071	0.53306	0.346119	5.97491	1.41289	0.322203	0.630152	0.610813	0.690584	0.574369	1.37916	0.30953	5.24963e-06	0.279524	3.92571	0.47482	15.6381	2.26571	0.347119	2.73017	4.01382e-05	0.915179	0.156326	1.27788	1.99893	0.166945	1.85681	1.70106	1.96043	2.16902	1.04482	1.57099	1.21274	0.962856	1.08046
CD3765	SCAD	1.00707	1.40045	1.03371	1.32835	0.793836	1.3531	0.58996	1.2522	1.09423	0.566692	0.660589	1.23902	1.15487	0.000892915	0.953613	0.164647	0.0012893	0.632544	0.00146236	0.908298	0.999316	0.00554068	0.00131177	0.0935416	14.9375	0.210119	7.15493e-05	0.129412	0.000138651	1.68367	0.0580597	2.17272	0.0687659	0.000151913	0.00192361	0.189857	0.802776	15.9133	0.00464233	0.0115953	0.926916	0.00746168	3.16567	0.0149656	0.531044	0.908582	0.68024	5.0051
CD3766	SCAD	1.32653	0.965671	0.50017	1.00573	0.856075	0.966203	0.914699	1.20436	0.994612	1.02907	0.320952	1.13017	1.37008	1.14453	0.309944	1.02579	0.424314	0.869379	0.914863	0.870553	1.0761	0.758282	0.568942	0.766449	0.391032	0.49977	1.0558	0.363696	1.68732	0.593267	0.587254	0.221025	0.0669144	0.49356	0.947899	0.000955176	1.0273	0.288211	0.0482745	1.04287	0.704157	0.540931	0.983933	1.05792	0.414966	0.349794	1.44692	1.12181
CD377	SCAD	0.639311	0.96015	0.912269	0.584727	0.661305	0.617912	1.23621	0.949663	1.22033	0.831181	0.721449	1.00574	1.44156	0.704321	0.404771	0.822328	1.78562	0.738863	0.201781	1.25175	1.21013	0.726584	1.06061	0.725145	0.730212	0.208222	1.36715	0.66648	0.789225	0.874266	0.588544	2.60462	0.365275	0.204414	1.19482	0.291568	1.0255	0.54818	0.18762	1.13844	0.850424	0.329761	0.794646	0.861944	1.30123	0.224488	1.1097	1.05093
CD378	MI	0.585337	0.469077	0.820718	0.620713	1.29888	0.601154	0.87377	0.900349	2.25856	0.467028	0.218264	0.416131	0.822736	1.00247	0.69659	1.12405	1.60503	0.562371	0.979724	0.555307	0.91298	2.20721	4.67725	2.23211	5.92878	8.53738	0.328355	0.122474	0.045292	0.122045	0.0912839	0.0649835	4.51286	30.8664	0.651754	1.31217	0.6069	1.2828	1.52873	1.18745	0.413699	1.73329	1.92829	1.20343	2.94055	3.103	1.12705	1.51788
CD3784	UA	1.21346	1.33479	0.613635	1.46237	0.443281	1.00343	0.763964	2.57976	0.94647	0.803855	0.917675	1.23706	1.065	0.000849511	0.986409	0.0885871	0.403555	0.753806	0.00260881	0.717581	1.15271	0.00568291	0.0023589	0.192511	22.3267	0.40888	0.0266292	0.0257539	4.66426e-06	0.544224	0.000757959	0.476882	0.129068	0.205586	0.414617	0.134953	1.05393	33.3143	0.00500889	0.0174447	0.835627	0.013877	4.13175	0.0172285	0.425354	0.0641347	1.79893	7.55233
CD3789	MI	1.67942	1.21621	0.388842	1.09886	0.650772	0.906029	0.626926	1.04229	0.926835	1.01839	0.572592	0.965159	0.985995	0.000756228	0.836099	0.0715347	0.00136282	0.971044	0.00206396	0.832014	0.926984	0.000308549	0.00243984	0.124385	3.1487	0.171283	0.0119857	0.316546	5.81956e-05	1.85812	0.141809	3.36784	0.236148	0.150578	0.148914	0.633479	0.923414	27.5558	0.0086957	0.0138611	0.981955	0.00693923	7.27337	0.0202345	0.551633	0.0401807	2.77357	11.1285
CD379	SCAD	1.75484	0.704805	1.13204	1.0374	0.820679	0.305671	1.47866	0.777284	0.994391	0.82875	0.342111	1.24813	0.564973	1.13745	0.298939	1.11462	1.22817	1.79618	0.573617	0.760851	0.843719	0.779898	1.59476	0.434729	4.23492	0.0341929	0.79498	0.170663	1.61912	0.291291	0.326746	2.01492	0.681793	0.0385395	0.608581	0.519279	0.684995	1.14284	0.844799	1.29763	0.472154	1.04053	0.974853	1.048	1.02187	0.947925	1.20763	1.21884
CD3812	UA	1.10752	0.855799	0.418826	1.23948	0.623271	1.12446	0.931242	1.2031	0.951683	2.0676	1.07291	1.19445	0.903057	0.00297984	0.94468	0.163395	0.0788714	0.822046	0.00442943	0.880067	0.646948	0.00434293	0.000772875	0.275018	36.9024	0.293027	0.276025	0.04352	4.33274e-05	0.0506043	0.000301757	0.129182	0.159532	0.000152212	1.96	0.103323	1.09942	43.2791	0.0193727	0.0153475	1.01622	0.00870485	2.21116	0.0590092	0.298117	0.0594172	5.86887	10.522
CD3817	SCAD	1.08267	1.73634	2.33348	1.55776	0.888193	1.54042	1.14208	1.15501	1.16888	2.05681	0.392429	1.45412	1.51545	1.22101	0.632134	0.823711	1.45238	1.69029	1.0286	1.07568	0.889724	1.06615	1.27008	0.852629	1.05302	4.10493	1.12752	0.187497	0.128219	0.530732	0.217436	0.176569	0.297056	4.08699	0.974034	0.396694	1.35617	0.230039	0.156105	1.39637	0.674627	1.80111	2.01965	1.12241	1.851	0.625131	0.808537	1.01282
CD383	SCAD	0.881569	0.803129	0.669999	0.995774	0.699775	0.859643	0.623834	0.857719	0.955874	0.708343	0.707014	0.8342	1.43427	0.884159	0.312689	0.926015	1.04145	0.781114	0.591398	0.747018	0.870587	0.661898	1.01516	0.834895	0.511735	0.00742691	1.53322	1.34469	3.16268	3.87857	1.93164	1.54133	0.395452	0.000100299	0.177489	0.242871	0.786466	1.50972	0.429883	1.13823	0.736888	0.774697	0.927004	1.00187	0.965966	0.7091	1.08807	1.27127
CD3858	SCAD	0.838501	1.11508	0.800426	1.10342	0.761045	1.28634	0.710187	0.938249	1.15946	1.0924	0.468005	0.698769	1.3385	1.11324	0.420043	0.618546	0.398387	1.03197	0.212356	0.985056	0.929575	0.871724	1.38232	0.339899	0.512337	1.30852	0.451153	0.830254	0.790848	1.5765	1.31991	5.39027	0.491438	1.16653	0.454861	0.455958	1.18033	0.301338	0.0684789	1.38501	1.04728	0.683381	0.881073	0.753839	0.846127	0.710819	1.42856	1.38946
CD3859	SCAD	0.631623	1.23154	1.07858	1.24684	0.757551	1.09172	0.942082	1.68696	0.936124	1.108	0.872165	1.5169	0.980926	0.000829419	0.590067	0.0865212	0.00140776	0.996795	0.0036421	1.04733	0.823024	0.00413488	0.00399355	0.159304	4.79775	0.587837	0.915526	0.0181585	0.000128617	0.142592	0.336926	1.16842	0.0756429	0.238682	13.4894	0.0925847	1.91423	35.8496	0.00534584	0.0114288	1.13321	0.0127184	5.89902	0.00493579	0.616689	0.0251994	1.78581	12.3551
CD387	UA	0.965952	0.916854	0.346116	0.81356	0.756396	0.975272	0.604945	0.893273	0.924564	0.0230305	1.07636	0.761916	1.15275	0.869264	0.739453	0.881255	1.12703	0.409207	0.461092	0.824664	2.15168	0.81422	0.723305	0.466389	0.416468	0.010993	2.70949	3.12203	3.20657	4.08397	1.95146	0.292234	0.520445	3.3211e-05	0.359347	0.676252	1.80853	1.28266	0.355025	0.884184	1.06751	0.551232	0.469491	0.916404	1.14678	0.396921	0.866601	0.926403
CD3905	SCAD	0.578001	0.741369	0.710665	0.80201	0.687309	0.744005	0.567027	0.864117	0.836885	0.473677	0.972939	1.06267	1.14347	1.02689	0.382778	0.570881	0.730671	1.07199	1.21497	0.99119	0.916959	0.618135	1.78149	0.831998	0.152051	0.0132802	0.162064	0.206898	0.19765	0.908214	0.428848	0.342866	0.385879	0.0132021	0.65844	0.423575	0.716692	0.306891	0.0777393	1.19971	0.789829	1.32737	0.923406	0.724788	0.458561	0.781841	1.13078	1.11932
CD3910	MI	0.762658	0.848598	1.72973	0.609376	0.993167	0.451542	0.342108	0.696304	0.994372	1.04909	0.539481	0.786308	1.47382	0.87387	0.226238	1.17425	1.02724	0.932246	0.650547	0.809335	0.86981	0.674531	0.554798	0.503361	0.503132	5.08789e-06	0.175893	0.513799	0.168691	1.26046	0.556694	0.674188	0.345143	3.90613e-05	0.937953	0.41711	0.727932	0.443438	0.106681	1.12459	0.996027	1.6872	1.54255	0.812068	1.07366	0.531858	1.13884	0.977711
CD3926	SCAD	0.674729	0.730848	1.35413	1.2682	0.866167	0.880306	1.0165	1.11324	1.08806	0.567362	1.80075	1.00133	1.44395	1.13663	0.465065	1.03703	0.912248	1.07077	1.31777	0.940348	0.986407	0.656085	0.148994	0.673988	0.393572	0.142318	0.968442	10.8998	2.55369	13.4835	2.92525	2.01442	0.237494	0.137013	0.741839	0.390033	1.04696	0.679588	0.072096	1.2988	1.00275	1.36482	1.02509	0.938384	1.04378	0.464474	1.01225	1.32363
CD3935	SCAD	0.878059	1.11682	1.82056	1.10296	0.850911	1.65589	0.57548	1.12045	1.12355	0.965948	0.570965	0.900902	1.32694	1.01899	0.472212	0.755918	1.32614	0.734822	0.443973	0.850689	0.768229	1.01067	0.561064	0.844129	0.518671	5.87201e-06	1.54181	0.567922	1.3219	0.629665	0.935058	3.23127	1.31827	0.00237039	0.649224	0.568728	0.818111	0.341706	0.122691	1.21742	0.897819	1.9173	1.15409	0.930697	0.558849	0.953197	1.11364	0.995712
CD3936	MI	0.526918	0.231142	0.959377	1.16781	0.744365	0.628133	0.350039	0.617624	1.03189	0.919179	0.420458	1.41784	0.786299	1.39633	0.345443	0.583424	2.71178	1.24415	0.189495	0.753432	0.685469	0.684932	0.966578	0.678121	2.6414	1.59776e-05	0.103673	0.575031	0.0407502	0.271734	0.34649	0.50984	1.79076	0.00266375	0.854364	0.872126	0.885515	0.801909	0.229103	1.24343	1.01127	0.785465	0.518893	0.000483854	0.422624	1.37954	1.1885	1.36253
CD3953	MI	0.665394	0.678188	2.40632	1.26872	0.776492	0.813391	0.992274	0.634731	1.2413	0.989602	0.509224	0.832291	1.03594	0.964333	0.38912	0.598304	0.752184	1.84248	0.392161	0.725786	0.99983	0.943869	0.431988	0.773821	0.410284	5.07448e-06	0.220191	0.123972	0.0334606	0.356919	0.117619	0.0508277	1.97588	3.8706e-05	0.945711	0.874908	0.864371	0.241288	0.127363	1.11442	0.691075	0.849027	1.3025	1.04529	1.56546	1.72686	0.943671	0.891445
CD3958	MI	0.4643	0.613984	1.12387	0.609243	0.832488	0.852581	0.651707	0.916465	0.969071	0.564221	1.26272	1.01106	1.21634	1.28467	0.281606	0.793713	0.30271	1.22719	0.980729	1.03674	0.876923	0.701352	0.388521	0.543239	0.183401	5.13247e-06	0.299461	0.0611228	0.0689836	0.166838	0.0793346	0.0951335	0.328147	3.94456e-05	1.2541	0.562264	1.34374	0.747597	0.0890922	1.21151	0.929921	0.524285	0.962322	0.813532	0.827792	0.473018	1.32529	1.34797
CD3971	MI	0.846179	0.48565	1.38949	0.990998	0.988036	0.797975	0.654802	1.1741	1.1513	0.54018	1.54854	0.900174	1.61412	0.994714	0.332074	0.791589	0.614097	1.02779	0.571855	0.836228	0.964898	0.751541	1.02231	0.981084	0.593101	0.151621	3.51392	0.37694	0.351847	0.432935	0.530165	1.58557	0.300513	0.132444	0.53816	0.734028	1.25259	0.61133	3.62782e-05	0.504673	0.828443	0.900707	1.1204	1.32555	0.793515	0.611878	1.07854	1.28402
CD3981	SCAD	0.954413	1.30971	1.20239	0.8728	0.903505	1.01642	1.41702	1.21469	0.893448	0.793156	0.705101	1.36557	1.39679	1.16434	0.333439	0.678259	0.236871	1.70651	0.626044	0.75005	1.02887	0.970721	0.657435	0.592503	0.12504	1.72651	2.1794	0.7175	0.802348	0.981228	0.759176	2.07756	0.23392	1.53799	0.594546	0.205107	0.725456	0.94836	0.054819	1.22567	1.09172	0.711527	0.952288	1.34291	0.447501	0.550639	0.880835	1.20247
CD3985	MI	0.600909	1.40688	0.981455	0.950026	0.761361	1.00291	0.73113	0.894469	1.0547	1.47719	1.63294	0.776454	1.38188	0.95244	0.816685	1.6659	0.715561	0.906741	1.23547	0.891016	0.947586	1.10234	0.563865	1.02987	0.595937	3.40204	0.701383	1.6054	0.435759	1.66017	1.32495	0.220754	2.6849	2.4868	2.80876	0.404007	1.10897	2.05549	0.104256	1.70096	0.713923	1.60782	2.6464	1.77511	1.94722	1.68598	1.03203	1.17108
CD3999	MI	0.921362	0.775001	1.58702	1.04509	0.598208	1.27044	0.585733	0.824684	1.05396	1.08569	0.407201	1.36592	1.38225	0.830315	0.495834	0.617069	0.68004	1.66766	0.493746	1.14012	0.921736	0.744853	0.622473	0.78501	0.381113	0.00518645	0.440647	0.0285781	0.0216537	0.0589763	0.0829136	0.38322	0.499925	4.03655e-05	0.643633	0.429513	0.92772	0.395907	0.0998704	1.46282	0.854283	1.34583	0.95807	0.751118	1.7141	0.499569	1.23961	1.15519
CD4000	SCAD	0.700074	0.998616	1.63679	1.03299	0.86966	1.05838	1.13092	0.79576	0.827408	1.80395	0.841553	1.14372	1.13279	1.00469	0.320157	0.72582	0.908538	1.19103	0.836958	0.895708	0.962622	0.370196	0.229872	0.678593	0.127167	5.15372	1.7553	0.222285	0.236094	0.25711	0.364946	0.21219	0.376847	4.94204	1.1683	0.22784	0.891913	0.58509	0.0368787	0.971766	0.589672	1.82454	1.40908	1.05785	1.5111	0.673686	0.948159	0.741164
CD4019	SCAD	0.379383	1.43444	1.1933	0.546711	0.7342	1.9383	1.0605	1.15437	0.936676	1.28683	0.591802	0.747509	1.02496	0.732985	0.333975	0.846412	0.815498	1.04267	0.66367	1.28844	1.01235	0.793614	0.496282	0.701953	2.02551	3.94543	0.221653	0.360701	0.130746	0.157955	0.149677	0.443062	0.310959	3.83661	0.00149393	0.00123347	1.16017	2.36051	0.0383975	0.931485	0.856403	0.98755	1.67024	1.90814	1.29647	0.460837	1.36296	0.748523
CD4035	UA	0.93456	2.24404	1.82722	0.982673	1.42139	1.34469	0.950876	0.776929	0.893549	1.32198	0.829539	1.25437	1.27876	0.767217	0.560747	0.75872	1.26345	0.948248	0.466011	0.76093	0.97183	1.04923	1.21059	1.29831	2.46897	0.681973	1.88278	0.619643	1.43432	0.699124	1.07653	2.71581	0.638202	0.611118	1.12286	0.670755	0.561945	0.387286	0.106812	0.702276	1.09659	1.55142	0.971351	0.970615	1.04762	0.781608	0.778576	0.929649
CD4037	SCAD	2.17296	0.774874	1.02624	0.84281	0.993146	1.31572	0.737249	1.23081	1.12807	0.947883	0.698174	1.07004	1.38564	0.708409	0.382498	1.72991	0.425059	1.44533	0.33495	0.830539	1.04797	0.55454	0.535124	0.538283	0.470849	5.14857e-06	0.10037	0.463603	0.227097	0.376938	0.507665	0.12042	0.686587	3.95488e-05	0.563998	0.269951	0.790019	9.80827	34.846	0.789025	0.812661	1.86948	2.05426	1.35308	2.10088	0.551656	0.874381	0.848215
CD4053	SCAD	0.480565	0.631473	0.806026	1.28266	0.95626	0.886506	0.867606	0.997938	0.936337	0.716932	0.749514	1.27362	1.50854	1.08792	0.333957	0.890111	0.32237	1.10785	0.539044	1.11263	1.01009	0.802925	0.329355	1.14884	0.476363	0.994317	0.457063	0.242688	0.245727	0.395192	0.558927	0.245873	0.402747	1.05556	1.09444	0.278151	0.853489	1.0651	0.0678442	1.09831	1.0574	1.02652	0.556143	0.69382	0.973382	0.409855	1.18154	1.1385
CD4059	SCAD	0.958307	1.16124	0.735645	0.9443	1.01503	1.25207	1.08568	0.982788	0.921044	1.03266	0.474121	1.13051	0.997083	0.936462	0.326208	1.09495	0.586497	1.32043	0.601772	0.743908	1.0298	1.08973	0.609268	0.000609433	1.04842	1.01712	0.442657	2.55792	0.286488	1.65167	0.832619	1.2812	0.000856889	1.00326	0.874643	0.00161402	0.907034	0.588693	0.0736737	0.629833	0.670411	1.21326	1.21123	0.884437	0.96778	0.526697	1.20561	1.09879
CD4101	MI	1.04824	0.642826	0.967583	0.971892	0.968834	1.02823	0.526133	0.887045	1.03598	0.875281	0.885386	1.07249	1.10199	1.00067	0.48147	0.844431	0.294372	1.11635	0.422062	0.779471	0.950744	0.758907	0.537257	0.600712	0.627875	5.08431e-06	0.335264	0.271695	0.367773	0.45039	0.522536	3.07543	0.307425	3.84573e-05	0.525481	0.379912	0.632649	1.18122	0.00874442	1.49663	1.09378	1.00829	1.62422	1.49932	0.579519	0.728187	1.13723	0.982931
CD4111	MI	0.64525	1.41657	1.42784	1.18857	0.898018	1.47534	0.865035	0.939045	1.05134	1.19113	3.33527	1.30648	1.18902	1.38806	0.401156	0.389322	1.0657	1.10162	1.48555	0.948959	0.708033	0.771192	0.700658	0.820528	0.334941	5.55965e-06	0.0857585	0.18341	0.0801891	0.131265	0.180737	0.132616	0.705057	4.01264e-05	0.593292	0.459858	1.0122	1.12691	0.124097	1.31103	0.801239	1.31685	1.00592	1.06262	0.919355	0.68393	1.07691	1.26239
CD4122	SCAD	1.04433	0.651766	1.21968	0.797797	1.1118	0.711671	0.321396	1.15879	0.89754	0.781602	0.748995	0.826705	1.18583	0.652337	0.343863	0.473225	1.70261	1.12795	0.258653	1.08139	1.07154	0.687134	0.435227	0.613305	0.0782275	0.0116753	0.198283	0.0848627	0.113957	0.136003	0.114113	0.0242132	0.303221	0.0170651	0.996875	0.184911	1.04427	0.306741	0.219249	0.950808	1.44177	1.53388	0.931651	0.671102	1.42088	0.632649	0.98208	0.989886
CD4131	MI	0.762209	0.68779	0.614142	0.792002	0.833662	1.33327	0.793057	0.756499	1.00658	0.794719	0.64731	0.908693	1.25842	0.971247	0.356113	0.509266	0.570761	1.24915	0.954886	0.741863	0.906918	0.511417	2.09275	0.930682	0.882055	0.88348	24.5839	5.22312	2.8852	1.0176	1.20184	0.0878035	1.38568	0.852743	1.62057	0.89385	0.687227	0.393902	0.0921222	1.5214	1.17311	0.620574	1.24552	1.12698	1.32109	1.02967	1.46971	1.50408
CD417	UA	1.30287	1.14057	0.814017	0.599967	0.596792	0.474202	0.964133	0.52994	0.910772	1.13335	1.02732	1.06114	1.02846	0.921674	0.491522	1.49883	0.804761	0.922852	0.217183	0.745077	0.82788	0.481625	1.27699	0.686874	0.416621	0.00294164	0.330229	0.879966	0.474193	0.352238	0.805195	0.0455384	0.428324	0.000141735	0.693486	0.444172	0.596556	1.44667	0.473921	1.50405	0.940211	0.773568	1.03304	0.632007	0.731742	0.539057	1.1112	1.14585
CD4249	SCAD	0.574383	1.4297	0.558645	1.05106	0.895709	0.506977	1.13374	1.80284	0.941458	0.545559	1.45193	0.889467	0.94909	0.000944226	0.638102	0.0929698	0.152063	0.513156	0.00183853	1.16168	1.27304	0.00808066	0.00248115	0.19761	16.4678	0.368917	0.341487	0.0491838	2.91558e-05	0.14621	0.0705383	0.34322	0.070925	0.170249	8.10904	0.0426393	1.21145	17.3331	0.00793709	0.00682828	1.0101	0.012504	4.19336	0.0154869	0.579249	0.0601626	2.6384	14.8891
CD4263	UA	0.190018	1.20991	0.983084	0.786893	0.437975	0.955307	0.75215	1.45717	0.94864	0.658882	0.678685	0.357843	0.8807	0.00160446	0.819468	0.105475	0.00110936	0.457692	0.0031291	0.800667	1.09762	0.000269698	0.00260687	0.0998995	1.31867	0.243835	0.0814701	0.0527826	4.36794e-06	0.145036	0.0337973	0.397249	0.145128	0.162072	1.39262	0.0856237	1.05384	29.0608	0.00852633	0.00935582	0.851238	0.0042795	4.87099	0.0139955	0.31561	0.0261137	2.41183	12.8466
CD4266	UA	0.816899	1.24771	0.933432	0.723361	0.850526	1.34683	0.683168	1.39856	0.855459	1.11011	1.22125	0.677632	0.995955	0.00202003	1.29374	0.127261	0.00136945	0.60592	0.00136999	0.7795	0.821016	0.00908512	0.00153926	0.140158	2.55856	0.310394	5.7671e-05	0.143024	7.0498e-05	0.361174	0.0901402	0.367313	0.050255	0.149312	0.0015493	0.0322462	1.3229	32.4907	0.0037183	0.0196566	0.833438	0.00925201	3.82395	0.00917842	0.389676	0.0296384	3.64668	14.0642
CD4288	SCAD	0.965872	1.30634	0.879666	0.799847	0.585822	0.475103	0.803683	1.36753	0.862528	1.23867	0.313728	0.767615	0.99185	0.000863283	0.762751	0.0694188	0.165769	0.671653	0.002121	0.848207	0.595637	0.00377802	0.0022754	0.247006	2.59178	0.544068	0.0339245	0.0608601	6.61849e-05	0.191532	0.00795519	1.7321	0.151759	0.1565	0.398789	0.074069	1.24912	62.1523	0.0059779	0.0142712	0.965633	0.0067617	3.53883	0.0113635	0.438075	0.0304642	4.27483	18.9476
CD4289	SCAD	0.799513	1.30788	1.09883	1.05014	0.565442	0.747644	0.72457	1.70086	0.991115	3.02434	1.33888	1.22615	1.0531	0.000746294	0.998727	0.100111	0.0987579	0.734438	0.00173286	0.781625	0.841223	0.000299568	0.00194908	0.124301	4.0257	0.188552	5.59829e-05	0.0784285	9.50916e-05	0.346908	0.0916273	0.147225	0.144174	0.138797	0.0015396	0.0849776	1.12343	40.0822	0.00817008	0.015301	1.12591	0.00478937	4.63739	0.0140341	0.385677	0.029465	2.00961	9.5644
CD4294	SCAD	0.827707	1.16524	1.01517	1.08806	0.911023	1.22261	0.724979	1.37718	0.915493	0.794051	0.717486	1.59019	1.0035	0.00105311	0.924567	0.0969186	0.00145231	0.420592	0.00186805	0.853127	1.03414	0.000332994	0.00232215	0.163239	10.5772	0.137467	0.306966	0.0595401	5.92463e-05	0.320234	0.0157451	0.121464	0.133524	0.0019792	6.06683	0.0600395	2.01823	38.4641	0.0078065	0.018718	0.779019	0.0104623	4.58734	0.0137876	0.403617	0.0625877	2.28232	10.9964
CD4306	UA	1.43612	1.19517	0.736573	1.09232	1.20185	1.0496	1.11948	2.48856	0.951209	1.7439	1.06776	0.957051	0.886676	0.00158335	1.05207	0.112043	0.209062	0.704786	0.0022072	1.13151	1.06828	0.00490047	0.00136366	0.112207	3.63289	0.155195	4.96089	0.0428208	6.51562e-05	0.0425603	0.0383654	0.376598	0.0714303	0.163225	92.1588	0.588452	0.693386	57.4819	0.00571709	0.0155469	0.713708	0.00841491	4.13988	0.00865848	1.90683	0.0364572	0.270535	2.14106
CD434	SCAD	1.25431	1.42136	1.90515	0.573395	0.723539	0.640148	1.16175	1.68905	1.40901	0.158019	1.60405	0.621542	1.42587	0.834206	0.449573	1.061	1.73668	0.703175	0.273945	1.30745	4.69985	1.58254	1.06923	0.179442	0.925256	0.592875	1.53275	5.81238	6.4942	5.48392	2.35806	2.60688	1.0852	0.603194	1.09847	2.37149	3.37118	0.907515	0.104532	0.808545	1.64306	0.609765	1.15646	0.887306	1.51422	1.35427	0.896152	1.22775
CD4367	SCAD	0.19162	1.35131	1.05306	0.978227	0.458675	0.991217	0.788751	2.10011	0.916465	0.59414	1.17675	0.91354	0.860358	0.0011268	0.85505	0.112965	0.097307	0.610594	3.58956e-05	0.720303	1.46078	0.000270402	0.00154129	0.123355	3.15775	0.398477	0.250999	0.177995	3.28093e-05	0.0977487	0.414762	1.16429	0.06801	0.265886	5.25979	0.0492583	1.21923	35.2858	0.00785019	0.0170521	0.288303	0.00725244	2.80123	0.0173526	0.530195	0.0336225	1.57107	11.2272
CD4370	MI	0.575509	1.32496	1.70689	1.07761	0.77448	1.24567	0.680742	1.84469	0.93526	0.69456	1.13698	0.727752	0.95015	0.000909264	2.37795	0.261615	0.272597	0.418546	0.00193985	0.819703	1.32521	0.00514619	0.00227052	0.0855819	2.9818	0.29398	3.29466	0.046149	3.43356e-05	0.0456843	0.0575228	0.274883	0.0442295	0.146124	73.7372	0.0860155	1.06572	49.532	0.00637812	0.044841	0.818702	0.0135496	2.6053	0.00766279	0.391062	0.0450481	1.7379	10.1126
CD4373	UA	0.353868	1.16655	1.89662	0.82692	0.947684	0.73571	0.358464	0.681082	0.687437	0.894829	1.08173	0.958886	0.956078	1.12623	0.239537	0.503708	0.000770416	1.07741	0.705107	0.957173	0.891647	0.573017	0.615581	0.000542606	0.261158	0.103719	0.349979	0.259318	0.383704	0.450499	0.279544	0.0809271	0.000907278	0.0949413	0.00148153	0.323482	0.595169	0.684273	0.0702091	1.87577	0.826028	1.67275	0.977378	1.10133	1.06012	0.43951	1.12028	0.736672
CD4376	SCAD	0.783537	0.86125	1.27721	1.03092	1.09027	1.6704	0.508769	0.794861	1.07361	0.77058	0.819195	0.734329	1.22542	1.38034	0.512379	0.572796	1.58023	0.990677	1.05133	0.907999	0.878817	1.06749	1.68076	1.4804	1.4379	1.64914	0.697751	1.06	3.63249	0.57429	1.96918	0.514652	0.723937	1.44187	1.2992	0.41979	1.59536	0.274365	0.0897757	1.5532	0.460517	1.29282	1.30444	1.24767	1.76286	0.569023	1.10235	1.2693
CD4392	UA	0.858378	0.940147	1.49867	0.582748	1.47249	0.916393	0.367096	0.913151	0.947071	1.17767	1.32926	0.547629	1.66764	0.758611	0.626987	0.766112	0.325284	0.530303	0.975692	1.0466	1.07865	0.792909	1.63333	0.942058	0.411368	5.37374e-06	0.709585	0.572414	2.85752	0.591967	1.01983	1.14443	1.67899	4.03492e-05	1.96599	0.462482	1.00061	0.636528	0.102008	0.533643	0.992424	0.914047	1.03303	1.23446	1.60981	0.950149	0.883632	1.00143
CD4396	MI	1.65597	1.54789	0.904714	1.47887	0.723698	1.50834	1.46259	1.78667	0.892644	1.49018	0.770134	1.09797	0.976782	0.000840613	1.12298	0.0867735	0.00132762	0.48765	3.27774e-05	1.40249	0.855828	0.00030223	0.00192297	0.199696	24.9204	0.165934	0.236391	0.0510287	4.91374e-05	0.485372	0.242064	0.50912	0.0907471	0.156787	4.91498	0.0300392	1.16679	44.005	0.00656451	0.00571778	0.661547	0.012687	5.0885	0.0129891	0.4466	0.0443301	3.06485	12.3958
CD4412	SCAD	0.656248	1.13289	0.747304	1.49819	0.940586	1.30149	0.422765	1.22861	1.02354	1.29961	1.51075	1.64538	1.47588	1.15036	0.3331	0.361542	0.376409	1.97439	1.03648	0.993626	1.08875	0.621333	0.193134	1.28962	0.171625	0.830877	0.479211	0.938641	0.921825	1.15794	1.33652	0.259054	0.292413	0.790177	0.945428	0.33662	1.18267	0.79328	0.045663	1.04316	1.41835	0.963542	1.08617	0.95478	1.30115	0.619092	1.07136	1.2107
CD4420	UA	2.17701	1.1179	1.2985	0.559271	1.27147	2.08604	2.67741	1.21862	1.68234	0.983847	2.26696	1.35711	1.00349	1.88405	0.454264	2.53219	0.592943	1.42442	0.851303	0.879854	0.994533	0.608883	0.750092	0.852867	0.32683	7.45817e-06	0.263689	0.154881	0.167861	0.1741	0.124842	1.44761	0.654634	3.66294e-06	0.00155681	0.00125868	0.191411	10.9896	0.621116	0.358857	1.01106	1.86018	2.0219	4.45969	2.46354	0.204966	0.818149	0.618327
CD4450	UA	0.700976	0.601842	0.889611	0.77924	1.08123	1.69019	0.369615	0.998539	1.00808	0.98062	1.72257	1.07381	1.47147	0.816697	0.590374	0.26037	0.687911	0.934298	0.719587	0.956532	1.08126	0.512232	0.611845	0.595718	1.49366	5.34908e-06	1.84289	2.48852	4.85538	2.75491	1.85488	3.86772	0.835729	4.03945e-05	1.52437	0.381252	0.946549	0.266207	0.0457631	1.18097	1.05356	1.51396	1.21809	0.915868	1.84613	0.945932	1.09496	1.02099
CD4471	MI	0.68676	0.898051	0.510847	0.768622	0.964524	0.516503	0.920363	0.828434	0.889087	0.982596	0.223083	0.85596	0.951852	0.000827044	0.673213	0.0648436	0.0986339	0.701319	0.00315167	0.996067	0.887846	0.0003061	0.00292396	0.213649	13.8122	0.242703	0.0521963	0.0266599	2.94196e-05	0.22233	0.0521636	0.406901	0.0814895	0.103621	1.23917	0.0772061	1.36226	32.086	0.00636594	0.00701469	1.05062	0.0135172	6.87699	0.00875745	0.521312	0.0463329	4.01381	13.4754
CD4472	MI	1.34165	1.12589	1.20369	0.795635	0.459789	1.54969	0.632483	1.24584	0.937082	1.33927	0.603605	0.838103	1.0015	0.00109313	1.01494	0.0884355	0.00109021	0.557215	0.00398463	0.674354	1.45808	0.00759591	0.00206523	0.0894055	5.83914	0.30189	0.00486282	0.0189947	4.29243e-05	0.103034	0.264576	2.81948	0.0664814	0.00037384	0.00152575	0.0901437	1.04507	19.3402	0.0052715	0.0100473	0.811966	0.00762137	2.51495	0.015775	0.533529	0.0218054	0.822448	8.66988
CD4480	SCAD	1.02772	1.06208	0.846646	0.872131	0.573389	1.32744	0.656255	1.20868	0.905228	1.45489	1.72721	0.972384	0.988164	0.000825504	0.917734	0.0845733	0.0970744	0.84922	0.00212289	0.864423	1.00008	0.000304832	0.00231331	0.114231	13.7846	0.109215	11.8347	3.90988e-06	5.72573e-05	0.131584	0.0377022	0.457925	0.0561542	0.124838	79.4003	0.0389228	1.57396	37.3365	0.00561535	0.00747829	0.847446	0.00501124	6.16168	0.0128392	0.667099	0.0344452	2.28912	8.13196
CD4500	SCAD	0.50826	1.16148	0.314521	1.285	0.939086	1.00396	0.898756	1.49409	0.908952	0.536864	1.60631	0.921714	0.944742	0.00136855	0.727552	0.0885155	0.132586	0.40271	0.00479657	1.03413	1.20188	0.000269171	0.00245981	0.173183	6.09509	0.0973766	1.1828	0.00918253	4.31093e-06	0.152508	0.271967	0.899991	0.118918	0.000631652	32.2385	0.222948	0.96123	51.3237	0.00909675	0.013327	0.746393	0.00679706	5.93038	0.0120258	0.642938	0.0471604	2.03255	9.40109
CD4503	SCAD	0.943968	0.725056	1.23738	1.58984	0.992879	0.835338	1.03849	0.754844	1.03492	1.15681	0.650222	1.2688	1.65944	1.06234	0.298781	0.585753	0.638378	0.894985	0.221302	1.07965	0.939531	0.83346	0.558633	0.437022	0.0977069	5.35707e-06	0.437151	0.551359	0.380361	0.920141	0.597073	0.0837578	0.86067	4.03807e-05	0.71927	0.463222	0.762853	0.455407	0.072186	1.04749	0.764169	0.670074	0.666002	0.752928	0.594482	0.576818	0.856131	0.910691
CD4529	SCAD	0.432052	1.25743	0.381593	1.01321	0.840286	0.868718	0.676788	2.07578	0.963204	0.596331	0.529141	1.15204	0.931972	0.00113265	0.669898	0.101336	0.25924	0.711649	0.00267832	0.681851	1.27487	0.0188758	0.002232	0.217417	2.63643	0.334412	0.21684	3.85682e-06	4.53113e-06	0.18103	0.113704	0.264831	0.064338	0.159703	3.00135	0.0356586	0.85023	43.1235	0.00468389	0.00974352	0.840967	0.00623961	4.84534	0.0081069	0.412321	0.0586496	3.68975	17.5305
CD4556	SCAD	1.47588	1.34327	0.62918	1.06827	0.701064	1.06172	0.544468	1.69898	0.854418	0.700919	0.777193	1.23736	0.904212	0.00114721	0.805557	0.0957338	0.0827019	0.423431	0.00351999	0.702395	1.00639	0.00026945	0.00187218	0.217363	2.52917	0.108214	0.781178	0.0214592	4.60478e-05	0.203654	0.135066	0.62008	0.148642	0.113926	25.3197	0.125398	0.852507	34.5803	0.0058184	0.0201145	0.908044	0.00695548	3.45145	0.0137101	0.386075	0.0336974	1.57791	9.70893
CD4557	SCAD	0.604435	1.18896	0.508052	1.13829	0.70686	0.995829	0.832973	1.68732	0.98969	1.03594	0.217679	1.4313	0.959614	0.000550359	0.678148	0.0825498	0.199294	0.985291	3.47718e-05	0.861053	1.44626	0.000278462	0.0026239	0.261336	3.08118	0.659484	0.049473	0.217289	5.31185e-05	1.95169	0.00491011	0.887732	0.0544909	0.198734	0.723416	0.0802521	1.12976	28.872	0.00407291	0.022781	0.954015	0.00604983	7.41591	0.0100983	0.347732	0.0544379	2.81015	11.4434
CD4570	MI	0.922402	1.30347	0.877374	1.46155	0.636107	1.16854	0.925253	1.95725	0.977945	0.765634	0.866024	1.25831	0.982563	0.000697969	0.783524	0.0965329	0.243103	0.970497	0.00670852	0.806705	1.28283	0.00719785	0.00295875	0.131034	2.6172	0.349961	5.48672e-05	0.0753942	3.9308e-05	1.12071	0.0438157	0.592209	0.11075	0.212403	0.00153572	0.103342	0.955102	44.7842	0.00458074	0.0098042	1.06364	0.00634844	5.68126	0.00946229	0.495694	0.03402	2.04096	9.83357
CD4571	MI	0.955054	1.28838	0.937564	1.20714	0.558036	0.671438	0.991531	1.70412	0.950811	0.645911	1.3273	0.757957	0.717849	0.000569547	1.08727	0.116621	0.0012232	0.64177	0.00281032	1.01506	1.24067	0.000283963	0.00177228	0.173743	2.9866	0.12885	5.49983e-05	0.023083	5.39255e-05	0.152271	0.0354873	0.863251	0.152935	0.132826	0.00153582	0.179252	0.799616	35.7376	0.00459753	0.0114431	0.950796	0.0066263	3.67456	0.00497817	0.396035	0.0295938	2.37656	11.764
CD4620	UA	0.410599	0.831461	0.752555	0.99544	0.874879	0.805093	0.778965	0.86791	1.06211	0.729425	1.50069	0.837015	1.50717	0.886647	0.251844	0.424644	0.772304	0.737523	0.951228	0.799352	0.740143	0.781681	0.0962496	0.595201	0.135289	5.75282e-06	0.452695	0.217011	0.0923849	0.29625	0.28783	0.137301	0.119469	0.00108588	0.771252	0.347415	0.728566	0.49925	0.074895	1.31942	1.05974	0.80635	0.849973	0.86052	0.911945	0.575435	1.07538	0.930543
CD4621	MI	0.638511	0.984916	1.08981	2.0802	1.06102	0.870773	0.864279	1.07613	0.980809	1.1576	0.265841	1.33271	0.947211	0.00247384	0.654442	0.144896	0.0693955	0.768359	0.00342166	0.84202	1.05404	0.0180054	0.00150365	0.100763	25.4113	0.0429761	0.521222	0.138904	1.9471e-05	0.406248	0.250533	1.64008	0.108268	0.000126242	7.92539	0.0667895	0.766698	11.3787	0.00418108	0.010416	1.21116	0.0128701	4.95184	0.0129079	0.229488	0.705069	1.43554	11.996
CD4625	SCAD	1.23709	1.3992	1.10817	0.811439	0.872833	0.796363	1.01727	0.996645	0.837453	1.20449	0.669058	1.40997	1.12748	0.838687	0.745257	1.03585	0.495723	0.594579	0.235759	0.854708	1.04882	1.0819	1.69076	0.681158	0.729375	3.4207	1.17679	0.1117	0.843407	0.123495	0.28141	0.0657629	0.325178	3.16114	0.864418	0.000999094	1.20479	0.314578	0.0705465	0.857285	1.08182	0.743947	1.07961	0.665371	1.5955	0.542053	1.02063	1.08125
CD4626	MI	0.671854	0.679777	1.22293	1.79533	0.752051	0.872778	1.15121	1.25222	0.9642	0.89281	0.781235	0.872995	1.00909	0.0019741	1.05724	0.23123	0.00134892	0.525917	3.63243e-05	0.910168	1.017	0.000487543	0.00115394	0.0964453	19.6439	0.133915	0.0443232	0.35984	8.25335e-05	2.84853	0.000195721	0.412353	0.162401	0.000125385	0.764211	0.0818567	1.06039	11.9339	0.00521535	0.00616397	0.872301	0.0052365	2.90023	0.0145343	0.399563	0.848155	1.01944	10.7603
CD4674	UA	0.586797	1.16131	0.595585	1.15751	0.773445	0.876412	0.845827	1.76876	0.897466	0.949138	0.591267	1.00694	0.966324	0.00141965	0.810324	0.0933031	0.222108	0.751681	0.00287833	0.814794	1.35765	0.00027326	0.0028663	0.0844824	7.95384	0.182502	1.17399	3.85569e-06	3.5778e-05	0.0488742	0.324461	0.327911	0.0966953	0.141338	28.8143	0.0604377	0.932782	46.4478	0.00317903	0.02216	0.731993	0.0151818	5.13381	0.0105673	0.343743	0.028493	1.60963	10.6564
CD4677	MI	0.377324	0.550619	1.02347	0.848234	0.733066	1.09048	0.797567	0.995246	0.978224	0.575256	0.575214	0.986453	1.00821	0.00136401	0.770188	0.119394	0.00126959	0.740987	0.00163878	0.958035	1.01798	0.000311832	0.00103786	0.15011	6.18609	0.0419131	0.144628	0.0240917	5.04361e-05	0.499744	0.0115282	1.36294	0.215952	0.00014993	2.06396	0.08197	0.973734	14.6747	0.00283246	0.00680822	1.00337	0.00491662	1.49418	0.0120472	0.161612	0.914368	0.66062	6.75186
CD4678	UA	0.72503	1.82256	2.27484	0.978724	0.8253	1.45324	0.784567	0.979678	1.05302	0.531891	0.745377	1.14432	0.838306	0.00180563	1.30244	0.281052	0.157688	0.672549	0.00371632	0.739122	1.28153	0.0254617	0.00190444	0.102474	40.2145	0.1381	0.0394594	0.0531515	5.26972e-05	0.289817	0.0279371	0.182237	0.134588	0.000122351	0.00181065	0.148326	1.19609	8.99556	0.00577287	0.0215133	1.10401	0.0120037	5.02711	0.0134118	0.433467	0.589948	2.26679	15.5911
CD4682	MI	1.01575	1.31698	1.75778	1.33787	0.950006	1.44816	0.651424	0.897311	1.15664	1.10372	1.51844	1.61409	1.38503	1.34067	0.583488	0.76221	0.955653	0.922197	0.90167	1.08527	1.02479	0.988803	0.623694	1.19779	0.459749	0.6784	1.59608	2.1217	2.59124	5.05482	2.08052	0.188933	1.37756	1.02307	2.1647	0.400278	1.00476	0.619161	0.104034	1.19543	0.945213	1.0952	1.44575	1.54328	1.30032	0.812411	1.14034	0.945129
CD4692	UA	0.773447	0.79445	0.997906	0.944008	1.37324	0.977134	0.610256	1.28169	0.976996	0.676532	1.02546	0.938974	1.28934	1.06551	0.588866	1.0466	0.317677	0.601901	0.740523	1.02213	1.03384	1.26587	0.799736	1.20846	0.28818	2.5781	1.30661	1.02308	4.02299	1.90688	2.23399	1.72742	1.35486	3.5902	2.43014	0.5466	0.662905	0.532849	0.0707533	0.704685	0.723716	0.765733	1.17994	0.900172	0.71502	1.32116	1.01717	0.952134
CD4695	SCAD	0.604034	0.957837	1.30108	1.02211	1.17409	1.43308	0.582661	1.00881	0.960547	0.775827	0.753065	0.829589	1.48162	1.36348	0.413725	0.645383	0.357985	0.545444	1.23262	0.898644	1.0134	0.850374	0.569301	1.4397	0.485706	4.67244	6.47759	2.01349	1.71031	2.19558	0.781297	0.138805	0.681622	4.44801	1.1979	0.442014	0.909457	0.172234	0.124954	1.16661	1.06554	1.07403	0.941124	0.973764	1.53149	0.683669	1.12126	1.09108
CD4696	UA	1.02329	1.11027	1.04421	1.38918	0.920663	1.09458	0.892933	1.35341	1.06521	0.903777	0.614673	0.893344	1.11652	0.00207803	2.408	0.413915	0.171354	0.550338	3.02978e-05	0.821545	1.27031	0.00915604	0.00138113	0.0734266	4.81835	0.167334	0.000107654	0.0799663	4.73546e-05	0.274611	0.0038421	0.0848006	0.0662436	0.00012238	0.00182357	0.116964	1.07201	8.76275	0.0116029	0.0142918	1.23995	0.0101467	6.02605	0.0118625	0.441541	0.652305	3.61823	13.1348
CD4697	UA	0.373697	0.301333	0.615231	0.948128	0.908772	1.29876	0.764418	0.783517	0.89418	0.422238	0.555871	0.876726	0.897602	0.00121725	0.508229	0.118172	0.00125486	0.476984	3.19719e-05	0.686379	1.02762	0.000311438	0.00120585	0.124621	3.69552	0.0282393	0.258052	0.0459977	8.47286e-05	0.785694	0.0304307	0.385309	0.0933724	0.000146857	3.75648	0.00124877	1.08146	19.9589	0.00284242	0.0137972	1.08071	0.00608917	2.4185	0.0158574	0.232558	0.612076	0.749563	4.41476
CD4720	SCAD	0.67896	0.644855	0.871829	0.797029	1.11529	1.39709	0.521979	0.81895	1.05837	0.587789	1.09487	1.05266	1.16942	0.866405	0.511249	0.452624	5.10718	1.05884	0.67618	0.829345	0.863602	0.912645	0.820513	0.836865	0.706704	2.64213	1.64056	0.776493	1.07166	1.17244	0.938907	5.12441	0.543411	2.50364	0.79576	0.704757	1.37323	0.666344	0.0994686	1.35895	0.759478	1.13491	0.961052	0.65933	1.15877	0.549789	1.23699	1.36762
CD4727	SCAD	0.884151	1.32704	1.08422	1.11531	0.507676	1.21327	0.956845	2.63104	1.00809	0.644731	0.751882	0.737137	1.05097	0.000702921	0.92041	0.102124	0.324465	0.51616	3.45912e-05	0.670598	1.17709	0.0154616	0.00195582	0.196884	17.5955	0.326212	2.79456	0.030077	3.97903e-05	0.177603	0.0760589	0.185611	0.0306623	0.204787	58.6968	0.00154107	1.35089	19.2356	0.00619114	0.0081208	0.798244	0.00541493	2.33203	0.0113326	0.476049	0.0420297	1.51321	12.3844
CD4757	MI	0.679716	0.852598	0.925557	0.732949	1.2255	0.903522	0.52792	1.09945	1.16538	0.749689	1.05242	0.87313	1.58773	1.02349	0.353489	1.03728	0.290186	0.693183	0.590877	1.07444	0.967689	0.526554	1.36922	1.65481	0.220246	1.76649	0.598871	0.377837	0.918015	0.373298	0.675709	0.0435378	0.68432	1.6378	1.88282	0.411466	1.2352	0.351652	0.11008	0.774044	1.17526	0.86452	0.550488	0.764908	0.598023	0.869132	1.22717	1.34269
CD4758	UA	0.721516	2.62952	0.492449	0.94729	1.53659	1.26148	1.13392	1.17779	1.03734	1.13772	0.274529	1.3535	0.947564	0.00140024	0.629269	0.133406	0.141384	0.592818	0.00225483	1.05487	1.00424	0.0187681	0.0026761	0.128479	23.6782	0.148279	0.000108355	0.373248	8.18373e-05	0.813137	0.984408	3.36495	0.0971015	0.00012239	0.00182508	0.102375	0.800124	11.8827	0.00404181	0.0104475	1.19843	0.00540967	8.79484	0.00784895	0.53926	0.0577911	5.64837	17.1916
CD4759	UA	0.325223	1.65781	0.494778	0.890149	1.121	0.628869	0.641495	1.10142	0.935836	6.4885	0.892462	0.642899	0.931614	0.000741505	0.992772	0.0998163	0.172018	0.607072	0.00170123	0.774785	0.900069	0.00797404	0.00276239	0.214597	4.43852	0.0849183	0.193793	0.0461603	9.20757e-05	0.193532	0.0733574	0.589316	0.134834	0.110828	2.6231	0.0712126	0.797514	33.0199	0.0087647	0.00774775	1.00693	0.00538473	4.57066	0.00379211	0.366668	0.0323863	2.95554	13.3387
CD4760	SCAD	0.751983	0.559461	1.18241	0.824944	1.34293	1.36115	0.565793	1.2438	1.11974	0.514386	0.953693	0.973867	1.79838	1.16462	0.373816	0.761666	0.709843	1.10053	0.900666	1.05343	0.938224	0.62589	0.597228	1.44601	0.326989	0.0174276	0.212401	0.0665776	0.240875	0.188985	0.180578	0.363488	1.13372	0.0239013	1.75028	0.360583	1.16295	0.135598	0.143227	1.15041	0.761088	0.662852	0.418581	0.825786	0.693308	0.720281	1.45643	1.43304
CD4763	MI	0.489184	1.0617	1.48518	1.07435	1.32702	0.800685	0.971238	0.946881	0.916225	1.52673	0.702854	1.563	0.970319	0.00095718	0.983579	0.183861	0.185169	0.75846	0.00609995	1.08976	0.956139	0.00858765	0.000913403	0.161776	4.27444	0.137539	0.0790042	0.0353576	0.000116781	0.217374	0.144802	0.293825	0.119297	0.000103572	0.838941	0.0499787	1.29882	17.2714	0.00587949	0.0217476	0.601387	0.0100153	1.80047	0.0177122	0.193469	0.150576	6.15689	10.8361
CD4765	UA	0.673957	1.02188	0.733397	2.05073	1.02717	1.7071	0.95116	1.0523	1.16298	0.979138	1.03886	1.38216	1.60811	0.761447	0.453123	0.485036	0.571779	1.85931	0.61232	0.704844	0.882819	0.884082	0.217736	1.22424	0.179482	5.73609e-06	3.29881	0.40853	1.72421	0.690769	1.01123	1.20318	1.25747	0.00178292	1.00897	0.444132	0.734172	0.187051	0.122301	1.02478	1.14416	1.49232	1.20991	0.796088	0.86914	0.700996	0.737212	0.829133
CD4766	SCAD	0.734808	0.31946	0.51163	0.51252	0.888601	0.678218	0.599512	0.98235	0.96607	0.378991	0.897195	0.794801	1.44564	1.11778	0.372273	0.542048	3.50816	0.772141	0.660947	0.935624	0.961009	0.781742	0.94171	1.28508	0.219284	0.669811	2.39435	0.422829	0.191612	0.305732	0.30068	2.18075	0.182055	0.658757	0.750409	0.45725	0.856253	0.505579	0.0829542	1.03199	1.22539	0.934632	0.629193	0.751436	0.865129	0.553964	1.18788	1.1495
CD4791	MI	0.824104	0.0490918	0.722782	1.13499	1.41143	1.26883	0.588014	0.529588	0.572369	0.760618	0.289921	1.05104	0.708459	0.689895	0.172806	0.795808	0.401186	0.760338	0.38043	0.501927	0.59877	1.09399	0.431922	0.69544	0.406569	0.0719684	0.788141	0.115335	0.411619	0.258128	0.304771	0.826357	1.79527	0.138935	1.07584	0.741423	0.337688	0.563521	0.113956	0.764203	0.435912	1.26556	0.977133	0.000566826	0.818956	1.24636	0.722229	0.877761
CD4805	MI	1.47134	1.16055	0.659035	0.979828	1.49179	0.670945	0.590411	1.23199	0.890086	0.840211	0.568518	1.31816	0.790808	0.00109561	1.72464	0.242701	0.146594	0.658663	0.0031332	0.653989	1.3085	0.00415878	0.0022714	0.372207	4.35237	0.263464	1.38609	0.0376601	3.65618e-05	0.381808	0.000279417	0.0516539	0.31638	0.00169179	13.6697	0.0660999	1.13585	20.0705	0.00530275	0.0250124	1.10403	0.00563078	4.67412	0.020671	0.447784	0.0409864	3.74713	14.515
CD4817	MI	0.911995	1.19521	1.54064	0.74739	0.675221	0.954881	0.86571	1.54381	0.937878	1.0334	0.289637	0.84274	0.915799	0.00169023	1.15661	0.095832	0.00138866	0.753653	0.00269574	0.890687	1.019	0.0196362	0.00250331	0.249479	21.5096	0.186788	1.10827	0.373687	2.21112e-05	1.55384	0.000207435	2.69539	0.14394	0.172824	26.44	0.00137813	1.10921	31.7557	0.00493994	0.0164153	0.920376	0.00906711	6.12972	0.00726283	0.379517	0.0362642	2.80551	11.8403
CD4818	SCAD	0.628308	0.0535924	1.29977	0.947892	1.23775	0.997027	0.661448	0.517299	0.994625	0.851181	0.176769	1.02126	1.32714	1.11826	0.364274	1.14315	0.524381	1.03814	1.00708	0.804368	0.71212	2.47429	0.960227	1.41769	0.401603	0.0483332	0.226591	0.200454	0.597061	0.380178	0.485494	0.277134	0.52379	0.0530581	0.72133	0.675417	0.713636	0.553094	4.84131e-05	0.901023	0.845633	1.08724	0.832549	0.000555937	0.94787	0.642663	0.81516	1.11016
CD4822	MI	0.695142	0.935523	1.21797	1.22226	1.24325	1.16495	1.71227	0.890433	1.11285	0.735184	0.52492	1.02679	1.03851	1.17259	0.399735	0.670613	1.68086	0.77462	0.242006	0.945767	0.868029	0.47042	1.30437	0.76786	0.346257	0.00918995	0.206454	0.760837	0.259359	0.354438	0.492703	2.09298	1.31099	0.00962057	0.576056	0.405341	0.643394	0.148771	0.139301	1.23759	0.895536	0.674124	0.88707	0.578966	0.651354	0.979218	0.854902	0.845479
CD4840	MI	0.891576	0.107711	0.549903	0.919314	0.872055	1.51304	0.463665	0.678836	0.840806	0.874928	0.463754	1.31628	1.17841	0.773547	0.321108	0.543787	0.422849	0.676368	0.891211	0.974796	0.787098	1.05444	0.427961	0.70622	0.567196	3.61774	0.336804	0.495682	1.37272	1.41674	1.04436	0.485765	0.231409	5.3093	0.309213	0.464572	0.694426	1.08443	87.4423	0.938844	0.949853	0.879808	0.856979	0.000491611	0.649402	0.527719	0.693736	1.02525
CD4848	SCAD	1.18617	1.16523	1.0892	0.944545	1.13105	1.65176	1.17465	1.08159	1.0373	1.25307	0.883573	1.36714	1.39945	1.12306	0.491583	1.42376	0.523951	0.726964	0.314852	1.30867	0.982567	1.22219	0.542352	1.51624	1.58504	2.14251	0.318461	0.9356	3.36331	1.32982	1.55512	0.48125	2.20382	1.66901	2.43551	0.0010066	1.13599	0.295646	0.050608	1.13494	0.79324	0.820579	0.821888	0.537373	0.730662	1.42703	0.906344	0.995444
CD4867	SCAD	1.08566	0.653006	2.7998	0.570002	1.41143	1.41752	0.882438	0.839837	1.06294	0.657687	0.347534	0.62734	0.986569	1.42441	0.978728	0.593738	0.9298	0.99444	1.02472	0.645551	0.916459	1.17004	1.87689	0.893036	2.12378	0.0269026	0.470517	0.296868	0.448865	0.354975	0.205259	0.102764	2.93844	0.0276676	1.01003	1.65584	0.819038	0.588061	0.147996	1.18876	0.582347	0.984673	0.852192	1.11798	0.638003	2.16116	1.0453	1.24152
CD4868	MI	0.633779	0.783403	0.329352	0.990183	1.15402	0.994337	0.920924	1.23098	1.10178	0.857429	0.635162	0.902119	1.49893	0.973279	0.334106	0.498465	0.226578	0.870521	0.220171	0.924506	0.947553	1.22865	0.844285	0.834497	0.132502	0.0858894	1.453	5.01527	0.672502	14.7714	2.64589	0.341936	0.718162	0.0998472	0.596411	0.948134	1.27845	0.357049	0.0947882	1.25037	1.0279	0.818044	0.426393	0.944769	0.529003	0.63262	1.05845	1.15773
CD4880	UA	0.902523	0.797424	0.843291	1.28952	0.983464	1.56629	0.754505	0.788241	1.02548	0.65374	0.412946	1.36569	0.897005	0.91514	0.515948	0.597109	0.593081	0.77757	0.773007	0.887315	0.973068	0.89833	0.373789	1.46351	0.119626	0.0154127	0.189378	0.467533	0.754833	0.613441	0.378083	0.103844	2.00499	0.0199828	0.762246	0.462896	0.949739	0.679614	0.224508	1.07402	1.03762	0.990046	1.33113	0.959899	1.01725	0.971499	0.984435	1.1632
CD4884	SCAD	0.86693	0.691594	0.915665	0.675286	1.22585	0.916722	0.560907	1.00376	0.886158	0.697933	0.372141	0.550262	0.929811	0.75641	0.64772	0.88406	0.788173	0.87342	0.313247	0.844432	0.988584	0.570421	0.34115	0.526639	0.844762	0.00479798	0.761762	1.05413	1.44714	1.14525	1.68798	0.386088	0.189626	4.01207e-05	1.48072	0.214964	0.777804	0.42182	0.0448895	0.542611	1.02938	0.686893	1.04676	0.849663	0.6334	0.84963	1.07656	1.07323
CD489	SCAD	0.577294	1.23606	0.304648	1.38178	0.697012	1.16516	0.541167	0.990857	0.757846	1.07271	0.743285	1.08582	1.20526	0.940727	0.228487	0.76301	0.63702	1.10882	0.630678	0.961134	0.861308	0.624279	1.37398	0.473289	0.473376	0.0893856	0.897467	0.641524	1.90489	0.960047	1.03883	0.15521	0.292247	0.264015	1.17742	0.324215	0.746622	0.714543	0.112955	1.37281	0.773575	0.782549	1.38424	0.706069	0.730633	0.509666	0.899925	0.954605
CD491	UA	0.443419	1.41216	0.626489	0.767741	0.765303	1.19811	0.394044	0.928774	0.98641	1.23537	0.792117	1.0373	0.85417	0.815473	0.339872	0.256631	0.607479	0.751767	2.6621	1.01947	0.939773	0.694697	0.932691	0.000571827	1.59695	7.87349e-06	0.601465	0.950409	1.61754	2.84983	1.44271	0.0523726	0.956909	3.69999e-06	0.620449	0.478109	0.894621	0.549838	0.194841	1.36334	0.838292	0.972324	0.746051	0.899477	1.16592	0.859085	1.54177	0.765447
CD4910	SCAD	0.585386	0.515621	0.512498	0.626938	1.03594	0.646291	0.296991	0.930589	1.01607	0.537694	0.617221	0.753558	1.16951	1.27351	0.662118	0.337045	0.735579	0.498433	0.417826	1.05233	0.999738	0.531195	0.909907	0.244503	0.387675	5.29535e-06	0.27673	0.101821	0.405955	0.577326	0.389286	1.60786	0.254861	4.04298e-05	0.854706	0.243361	0.826197	0.238635	0.0931794	0.992573	1.04611	1.19966	0.865023	0.495849	1.02273	0.586595	1.28235	1.34827
CD4943	MI	0.851856	0.601956	1.33649	0.951905	1.6578	0.521807	0.681432	1.00029	0.974778	0.354749	0.715249	1.39586	1.0159	0.00159599	0.851052	0.164517	0.16343	0.831371	0.00482096	0.835163	1.04123	0.00026934	0.00113255	0.128361	4.18274	0.119634	5.02924e-05	0.226638	4.13325e-05	0.907454	0.00111795	0.681134	0.0608695	0.000193426	0.00152261	0.166713	1.14316	21.0817	0.015296	0.0205104	0.957552	0.00722245	2.24608	0.0456488	0.177656	0.0899793	7.44981	14.9367
CD4949	UA	0.88128	0.971256	1.71526	1.21179	1.21246	0.812803	0.493617	0.840487	1.06541	0.826287	1.18214	0.892318	1.37706	1.12741	0.434984	0.436042	0.777174	1.02157	1.51946	1.10785	0.985725	0.653066	0.169119	1.18916	0.400887	0.905626	0.42127	1.53539	0.354529	12.4479	2.18202	0.664391	0.735641	0.87138	1.26493	0.609454	1.38001	0.170861	0.0158525	1.40307	0.796699	0.82043	0.552124	0.516822	1.30425	0.65889	1.73388	1.43419
CD4950	UA	0.342196	1.28069	2.31648	0.791012	1.19571	1.72513	0.780253	2.09762	0.964753	1.03062	0.635333	0.961894	0.896496	0.00072281	0.959402	0.142585	0.179561	0.773137	0.00255288	0.805412	1.25692	0.0113321	0.00189335	0.273815	3.67114	0.195699	0.151619	0.0316075	0.000114928	0.151754	0.079589	1.1461	0.149575	0.164081	3.27734	0.046031	1.09244	26.2131	0.00598372	0.0119934	0.883494	0.00834133	5.39078	0.0105232	0.401286	0.0415078	2.42156	6.85568
CD4952	MI	0.425233	1.19606	1.27951	0.97297	0.915777	0.915269	0.71828	1.42105	0.887244	0.801638	0.452256	0.908309	0.92444	0.000848346	1.65629	0.157764	0.133933	0.665755	0.00245872	0.888791	0.778874	0.0092074	0.00213519	0.314659	3.2409	0.0989697	0.577144	0.309431	3.88812e-05	2.17378	0.0904904	0.588002	0.0508317	0.157079	11.6529	0.00142429	1.08337	41.9867	0.00661043	0.0242723	1.0339	0.00479491	3.6091	0.0117849	0.689686	0.0325301	2.83961	13.2532
CD4959	SCAD	0.966097	0.0380587	1.94837	0.860001	1.51149	1.14881	0.925092	0.590538	0.804529	0.915425	0.194623	1.22617	0.950688	0.955486	0.23168	1.04744	1.32143	0.85064	0.624704	0.784307	0.552389	1.10449	2.6234	0.707495	0.424474	0.402054	0.0701224	0.207347	0.487208	1.12604	1.36819	1.24581	1.23072	0.660656	3.69759	0.749439	0.591227	0.162991	4.79998e-05	0.822153	0.665899	1.03186	0.951642	0.697059	0.730387	0.926473	0.961958	1.13344
CD4960	UA	0.94794	0.795947	1.4886	0.647865	1.28704	0.595438	0.541182	1.04509	0.903829	0.769045	1.19692	0.88363	1.30513	1.0901	0.266596	0.815611	0.15024	0.945479	0.435103	0.972919	1.03561	0.805627	1.224	0.738983	0.847184	0.764676	1.06717	0.017621	0.0174326	0.0355402	0.0274112	0.0267528	0.373633	0.778344	0.757124	0.259121	1.00351	0.63126	0.0873356	0.919192	1.07119	0.929712	1.23178	0.645433	0.609954	0.406318	1.3205	0.976472
CD4961	SCAD	0.911897	1.28001	1.22372	0.966373	1.05073	1.21296	0.895002	1.1929	0.97855	1.00727	1.02126	0.945413	1.34125	0.830412	0.699774	0.783945	0.464507	1.03553	1.51271	0.91586	0.960363	0.506978	0.669022	1.11464	0.253431	0.123697	1.69687	1.1338	0.230712	1.37676	0.501255	0.0278844	0.808219	0.133258	0.875648	0.000948101	1.38319	0.591469	0.0665972	1.12162	0.667801	0.699434	1.12328	1.10297	1.07771	0.645884	0.901821	1.04012
CD4969	MI	0.525249	1.00226	3.47895	0.595447	1.42019	0.946169	0.868808	1.17067	0.976513	0.950421	0.686606	0.65931	1.32142	1.13464	0.950794	1.18215	3.11611	0.624691	0.704333	0.895301	0.986248	1.06032	1.97197	2.63739	3.24358	5.78714e-06	1.97053	0.475831	2.72994	0.30442	0.392847	0.101185	1.98105	0.00193594	2.95017	0.827182	1.08957	0.0474095	0.108796	0.658393	0.862639	0.743342	0.614488	0.743794	0.938731	1.95012	1.17607	1.15771
CD498	UA	0.998466	1.28387	1.27834	1.12336	0.807209	0.413399	1.06198	2.28603	0.982071	0.0818783	1.29673	1.02073	1.02762	0.919973	0.433645	0.97314	0.811442	0.75831	0.471996	1.17693	3.63612	2.5331	1.02106	0.576439	0.494121	6.07631	2.33486	0.0815131	0.296678	0.200354	0.223228	0.176592	0.791205	6.76928	0.187431	0.925214	2.61332	0.454745	0.17402	0.785012	1.59746	0.622794	0.59794	0.617229	1.25123	0.781974	0.966848	0.920878
CD4991	UA	0.901348	1.27462	1.57817	1.07529	0.80421	1.3198	0.768748	2.02716	0.893428	0.855337	1.49007	0.936692	0.972641	0.000942132	1.81868	0.293038	0.240755	0.864235	0.00282877	0.748936	1.25494	0.000287644	0.00239216	0.216059	7.36093	0.15417	5.51826e-05	0.0458204	5.90483e-05	0.639074	0.0369448	0.470733	0.0513951	0.196752	0.133129	0.041228	0.911028	35.4018	0.00576843	0.015349	0.759043	0.00956497	3.62088	0.0162451	0.472988	0.0347985	2.63413	9.73128
CD4994	MI	1.40611	0.779645	5.28504	1.01323	1.74892	1.29033	0.295296	1.25325	1.64183	0.835166	0.859418	0.954941	1.40862	1.24445	0.990155	1.18741	1.92243	1.95324	1.50078	1.17453	0.895577	1.64181	0.590541	1.05313	1.28491	5.27651e-06	0.341471	2.41333	0.140802	0.954049	0.526647	0.0423451	0.795629	4.03739e-05	3.19756	0.267916	0.668736	0.24827	0.212463	0.542571	0.587585	10.0232	9.31019	9.6317	10.7457	1.28417	0.807056	0.678651
CD4995	SCAD	1.26637	0.620454	2.01557	0.572414	1.56694	0.865743	0.953276	1.05864	1.11928	0.684871	0.335731	0.536262	1.4571	1.0342	0.649859	1.07795	0.700157	0.482532	1.04728	0.908112	0.982137	1.12955	1.22529	1.22635	0.704385	5.71981e-06	0.720467	0.611032	0.50922	0.536485	0.485838	0.659901	1.69866	4.04906e-05	1.43847	0.605702	0.921391	0.260342	0.167312	0.910575	1.1606	0.825877	0.737952	1.00284	1.01136	0.758423	1.05147	1.22372
CD4997	SCAD	0.607985	1.46578	0.707365	0.901698	0.975241	0.57976	0.718767	0.98155	0.823609	1.71191	0.764454	0.874777	1.33852	0.888334	0.807825	0.606339	0.395028	1.04603	1.10712	0.879219	0.855464	0.956024	0.205048	0.77102	0.36504	1.32113	0.336522	0.325265	1.61807	0.483509	0.873318	0.54564	0.67163	1.23985	0.867857	0.35318	0.878651	0.200197	0.0302136	0.962518	0.94573	0.612649	0.650308	0.970449	0.871994	0.96203	0.894936	0.873227
CD5002	MI	1.1627	0.714723	0.954842	0.614771	1.14255	0.950791	0.666204	0.932053	1.17406	0.851462	1.28518	0.973656	1.20343	1.28424	0.533242	0.858797	0.664737	0.84568	0.160601	0.845688	0.890033	0.759472	1.23858	0.736949	0.139765	6.50925e-06	0.122464	0.144696	0.399422	0.698944	0.56744	0.0316098	0.25566	4.42695e-05	0.911113	1.02178	0.94263	0.264404	0.061069	1.34183	0.9198	0.741329	0.609048	0.762537	0.363617	0.451752	1.45858	1.34689
CD5012	UA	0.927803	0.466715	0.753191	0.819316	1.64095	0.942501	0.35161	1.18993	1.01401	0.540934	0.608103	0.630885	1.38825	0.904467	0.496793	1.01174	0.842178	0.7394	0.193737	0.995744	1.02211	0.763049	1.17338	0.656585	0.270725	6.52201e-06	0.342857	1.60989	0.216928	1.57884	1.12823	0.170158	0.750604	4.4376e-05	1.45744	0.78463	1.023	0.605247	0.0418861	0.570251	0.909279	1.07684	0.844884	0.752943	0.769003	0.726733	0.813429	1.14742
CD5030	UA	0.83206	0.861408	0.989275	1.02178	1.87352	0.814069	0.860677	1.20629	1.39719	0.865105	0.567504	0.949852	1.51357	1.21317	0.32164	1.52323	1.65901	0.820229	0.127022	1.01033	1.0097	0.925435	0.742571	1.19137	0.328972	6.48192e-06	0.287902	0.194169	0.738835	0.444131	0.292045	0.137525	0.651254	4.40552e-05	0.430724	0.494121	0.963757	0.691453	0.0691332	0.666585	0.856542	0.669391	0.600106	0.693003	0.637573	0.530688	0.963507	1.28443
CD5051	SCAD	0.94237	1.16762	0.74327	1.122	1.14483	0.896987	1.6291	0.633967	0.862454	0.829063	1.62125	1.45635	1.07662	1.33362	0.660817	0.795726	2.7742	1.07936	1.1086	0.73663	0.77184	0.562439	0.715563	0.900167	0.169601	5.91685e-06	0.628278	1.87919	0.446274	0.920423	1.35612	0.0243894	0.340549	0.00135034	1.26246	0.000925035	0.916352	1.17626	0.0567036	1.25766	1.08792	2.53763	3.08677	1.4981	2.66163	0.399247	1.2698	1.03362
CD5053	SCAD	1.44875	0.697161	1.64637	0.881744	1.36621	1.10364	1.05469	1.07913	1.04372	0.68562	1.28365	1.07199	1.0836	1.1168	0.585116	1.43175	0.384676	0.968967	0.312676	1.28001	0.999549	0.745785	3.30136	1.76376	0.805668	3.72551	1.73703	0.854233	0.538556	0.302682	0.508791	0.111391	1.31728	3.49086	2.83406	0.463014	0.84971	2.61417	0.0163988	1.08145	0.63714	1.53073	1.25751	1.27419	1.15519	0.610917	1.00961	1.22898
CD5054	UA	1.05759	0.883613	0.606377	0.92916	1.32899	1.35065	1.61139	1.04703	0.769799	0.916516	1.06514	1.32613	1.00272	1.15574	0.302322	1.50498	0.564111	1.05714	0.811403	0.948116	0.915804	0.779033	1.16538	1.56324	0.495052	0.184172	1.08445	1.29089	0.641279	0.404226	0.70478	0.0648315	0.927961	0.169651	1.48033	0.277706	1.00463	1.52769	0.0294791	0.845988	0.838874	3.5318	2.17125	1.63837	2.5498	0.809639	1.50328	1.3421
CD5071	MI	0.650472	1.49312	1.80153	0.923166	1.14562	0.878567	0.489278	0.950739	1.90465	1.23722	0.62802	0.743334	1.11569	0.665148	0.528553	0.512601	0.839176	1.23062	1.47211	1.00617	0.9173	0.575112	0.429741	0.594214	0.544414	0.823095	0.580403	0.3467	1.19927	0.630194	0.430923	0.369015	1.41624	0.831423	2.96855	0.00127501	0.762312	0.000428156	0.078762	0.920027	0.991308	0.762278	0.485803	1.60421	1.09698	0.713986	0.912153	0.635734
CD5075	UA	0.578514	1.28739	0.701473	1.32694	1.19228	0.722615	0.817661	2.39711	0.979342	0.556985	1.07627	0.554131	0.983697	0.00106731	0.655948	0.0927963	0.169262	0.725696	0.00308106	0.93026	1.1962	0.00438124	0.00247114	0.12073	8.65263	0.381404	0.0737901	0.0727585	4.46802e-06	0.352313	0.634816	4.22966	0.124919	0.174839	0.679949	0.0513904	0.933785	46.1685	0.00470974	0.0206824	0.792444	0.0036827	4.26393	0.0113686	0.399272	0.0443307	1.79472	10.9332
CD5087	UA	0.574192	1.15052	0.731661	0.943184	0.857445	0.789098	0.522862	1.6585	0.91514	0.534106	0.681425	0.80558	0.874935	0.00135065	1.21205	0.139112	0.0861922	0.734119	0.00311778	0.689001	1.4051	0.0140409	0.00186391	0.182054	7.98837	0.42456	0.0350405	0.125333	6.87367e-05	1.78555	0.276841	4.02264	0.148003	0.181806	0.34027	0.0899467	1.23658	31.699	0.00737071	0.011588	0.738048	0.00899393	2.69133	0.00817522	0.381974	0.0386023	1.62747	10.279
CD5088	UA	0.452246	0.763318	0.986038	0.282959	1.01663	0.768086	0.376585	0.514446	1.93835	1.01087	0.837334	0.435413	1.00814	0.866339	0.420424	0.455037	1.52198	0.366777	0.926009	0.544075	0.784781	0.511227	0.184692	0.949265	0.358929	0.0457589	1.03792	0.544608	2.14917	0.658041	0.713838	0.180404	0.581041	0.0466735	1.06767	0.531032	0.789556	0.282539	0.183665	1.70263	0.91006	0.69416	0.993849	1.38069	2.14838	0.578485	1.11244	0.960059
CD5089	SCAD	0.795357	0.520389	1.39039	0.995201	1.27464	0.981824	0.569661	0.824067	1.24306	0.514071	0.538481	1.10949	1.45646	1.07349	0.3284	0.690022	0.459104	0.846284	0.455766	0.685578	0.758869	0.744889	0.285598	0.894231	2.04882	0.00437072	2.3263	1.06397	2.20066	1.54218	1.2623	0.386562	0.516693	4.46914e-05	0.288685	0.875829	0.974954	0.686044	0.0445687	1.11384	0.884012	1.76242	0.947274	1.03537	1.11611	1.01186	1.09976	1.22435
CD5105	MI	0.69084	0.715926	1.16142	0.831448	1.81621	0.967733	0.858793	0.856424	0.914569	0.5693	0.609108	0.82808	1.37708	1.00608	0.255118	1.15837	0.971747	0.985517	1.08963	0.895688	1.06573	0.594908	0.273375	2.88391	0.459302	0.0976401	0.737762	0.134427	0.598291	0.108044	0.20463	0.290359	0.553938	0.080017	1.34183	0.158568	1.03409	0.449709	0.0551323	0.837391	0.856154	0.383468	0.673811	0.464793	0.848904	0.355318	1.14906	1.1823
CD5106	UA	0.68699	0.958373	0.755042	1.48356	1.34066	1.54277	0.568386	0.697276	0.97311	0.901548	1.24487	1.31035	1.13274	1.14314	0.303781	0.551455	2.43836	1.39513	0.495326	0.880566	1.00534	0.711619	1.07163	0.556011	0.891892	6.00482e-06	0.396065	0.451279	0.444602	0.563074	0.839018	0.308559	1.44922	0.00357642	0.923059	0.246385	1.02052	0.26351	0.0868672	1.29135	0.594273	1.40241	1.76776	0.792574	1.04436	1.31375	1.02879	1.00113
CD5108	UA	0.735705	0.427122	0.959592	0.664329	1.1679	1.01593	0.35109	1.01909	0.979681	0.428604	0.814349	0.74469	1.28029	0.815785	0.38013	0.252849	0.312195	1.08806	0.514558	1.17094	1.06459	0.767086	0.579486	1.05316	0.539131	0.180763	0.223052	0.148653	0.648864	0.327647	1.11887	1.07094	1.49037	0.187613	1.30175	0.871379	1.06128	0.192236	0.0656162	1.01728	0.808496	1.24704	0.837977	0.749507	0.999012	1.09329	1.01867	1.21699
CD5109	UA	0.610146	1.77729	1.49582	0.676627	1.13825	0.830382	0.593749	0.814317	0.808863	1.5959	0.210132	0.583647	1.19124	0.929344	0.522032	0.497087	0.533175	0.34331	1.34493	0.873876	0.912626	0.714528	0.620416	0.243247	0.464823	0.811437	0.0903788	0.389309	0.275839	0.564062	0.923422	1.07693	1.57243	1.01399	0.00142261	0.00127629	0.667597	0.315715	0.0592675	1.22414	0.661625	0.876697	0.668567	0.663488	0.495605	0.86927	0.78912	0.900306
CD5110	SCAD	1.01234	1.12631	0.946274	1.36597	1.2909	1.17101	0.721528	1.32473	0.903881	1.312	0.603377	1.33786	1.06258	0.000603132	1.55384	0.19639	0.0012904	0.787092	0.00144756	0.960784	0.977987	0.00029553	0.00253885	0.112416	7.38215	0.221216	5.56377e-05	0.0305289	5.4051e-05	0.2146	0.00107311	0.119768	0.125189	0.141853	0.0015378	0.0417608	0.791239	47.9004	0.00867679	0.012452	1.10658	0.00669972	8.9566	0.0160624	0.316264	0.0560315	4.66631	13.7945
CD5122	MI	1.66244	1.36118	1.33309	1.28097	1.10095	0.79732	1.24252	0.744839	0.976565	0.801767	0.420076	1.08297	1.02983	0.00226418	0.680518	0.127028	0.15884	0.697255	0.00512388	1.06727	1.2833	0.0100153	0.00216324	0.0774716	12.7599	0.207025	0.000109651	0.192899	6.23977e-05	0.414547	0.358286	1.58925	1.88348	0.000122416	0.00182739	0.118243	1.06435	8.28706	0.00118622	0.0109936	1.41597	0.0062721	19.59	0.0174765	0.267767	0.0864104	3.76816	14.144
CD5132	SCAD	0.997903	0.977999	0.555358	1.08199	1.51485	1.4029	0.660851	1.49997	0.889307	0.746161	0.667814	0.88654	0.852147	0.000831876	0.947463	0.126438	0.0908779	1.00163	0.00439886	0.939528	1.13285	0.00683618	0.00250464	0.207722	22.4869	0.219922	0.196667	0.0985295	8.51501e-05	0.131701	0.0517906	0.425965	0.138186	0.210042	4.45571	0.0622045	0.935736	29.8558	0.00578893	0.0130616	0.573569	0.00474968	8.95109	0.0136065	0.309041	0.034708	2.35154	9.96247
CD5133	UA	0.544041	0.84462	2.09604	0.899897	1.24355	0.65507	0.916675	0.884513	0.841546	0.97686	0.933435	1.00337	1.19841	1.19975	0.327111	0.518089	0.678221	0.907315	0.601347	0.994474	0.863009	0.452077	0.216826	0.0881466	0.400471	0.700333	0.544225	0.345266	0.325611	0.344181	0.314152	0.135958	0.435335	1.46784	0.549998	0.482705	1.06396	0.275455	0.0543487	1.17087	1.01701	1.22509	0.408183	0.797072	0.75734	0.463221	1.18516	1.06718
CD5144	UA	0.419973	1.14691	1.85038	1.33702	0.965326	2.09108	0.758347	1.0407	1.06268	1.17034	0.622137	0.898062	1.50637	1.10624	0.773522	1.00837	0.224581	0.939815	1.72408	1.00618	0.732579	0.974073	1.2388	0.881862	0.928894	0.0163489	0.330289	0.225932	0.46447	0.15009	0.370199	0.247375	0.480541	0.0153814	1.74828	0.56229	0.951863	0.373159	0.0212336	0.832532	0.709285	0.614386	1.00177	0.597542	0.475411	0.830762	0.789336	0.983125
CD5151	MI	0.185692	1.39368	1.64066	1.52252	0.826879	1.28981	1.01433	1.02913	1.05415	0.875762	0.684604	0.976018	1.16935	0.00217816	1.55436	0.222103	0.00165505	0.484208	2.95835e-05	1.08404	1.3353	0.000523835	0.0012683	0.0752158	6.25767	0.265051	0.000110238	0.121279	4.53501e-05	0.449989	0.000918316	0.183615	0.129723	0.000122431	0.00182817	0.170028	1.20471	11.7805	0.00231766	0.0117095	0.825745	0.0141535	3.76122	0.00887298	0.317288	0.62384	4.88194	20.7798
CD516	UA	0.73452	0.645042	0.434993	0.583633	0.755508	0.352785	0.437893	0.53817	0.789086	0.021754	0.810173	0.729682	0.712884	0.938406	0.456113	0.548295	2.70164	0.6443	0.679056	0.618474	1.27409	0.872888	0.57104	0.454568	2.70976	12.1022	0.232178	0.157572	0.269078	0.286191	0.501875	0.539464	1.42471	5.45714	0.45202	1.08385	1.2368	0.780849	0.0898344	0.750544	1.15524	0.47274	0.351494	0.989262	1.19663	1.31374	1.11087	1.05917
CD5198	SCAD	1.51397	1.41775	0.856673	1.19674	1.11364	1.19703	1.33905	1.23973	1.02134	1.73754	0.777304	1.0734	1.28513	0.00272547	0.953686	0.244714	0.00160604	0.500569	0.00635195	1.15115	1.37788	0.013613	0.0023383	0.0880846	8.17579	0.0504286	0.0210767	8.84748e-06	6.97383e-05	0.201831	0.0409849	0.138428	0.0515236	0.000122357	0.430225	0.0845243	0.948822	20.9299	0.0010799	0.0214464	1.24864	0.0126253	12.2571	0.0206673	0.474987	0.635336	0.939592	9.5218
CD5199	SCAD	0.587777	1.35885	1.17391	1.32394	1.13572	1.4012	0.98346	0.948476	0.649307	1.11193	0.638061	0.989309	0.710482	1.23784	6.91279e-05	0.986279	0.231798	1.25984	0.136294	1.10872	1.04994	0.836423	1.0073	0.731843	0.536379	6.32e-06	1.99596	1.56074	2.15166	4.65894	1.49919	0.238818	1.72175	4.29921e-05	1.28067	0.38376	6.10491e-05	0.740281	0.0587812	0.932475	0.751567	0.855796	0.714795	0.906052	0.625362	1.25216	1.09908	1.22581
CD5220	UA	1.23644	0.820698	0.847005	0.954445	1.1413	1.2899	0.696183	0.864416	0.9875	0.842048	0.686216	0.920012	1.42801	1.04389	0.527496	0.768883	0.650297	0.678754	4.43688	1.18247	1.07266	0.900437	1.17994	0.675037	0.595967	0.990179	1.1378	1.4329	0.728166	1.91839	1.10492	0.188589	1.16435	0.9159	1.98635	0.688877	1.27973	0.574576	0.00648783	0.711794	0.755496	1.83339	1.02883	1.14595	1.92414	0.631855	0.958489	1.11304
CD5236	MI	1.57909	1.79745	1.17665	0.901425	1.10423	1.08438	1.21049	1.10162	1.11717	2.05758	0.623391	1.28707	1.33782	1.1855	0.400946	1.45455	0.362072	0.694054	0.275815	1.14834	1.17477	1.09351	1.70455	0.932391	1.32995	0.45205	0.8938	0.744341	1.15092	4.53518	1.57092	0.36733	0.811577	0.52052	0.980522	0.346171	1.10879	3.55086	0.0492587	0.901899	0.90825	1.40142	1.01806	1.49767	1.63896	0.429779	1.2426	1.32906
CD5239	UA	0.708354	0.699221	1.14949	0.583579	0.93238	1.57666	0.679081	0.817693	0.931115	0.53428	1.57902	1.38756	0.644793	1.31997	0.441095	0.6121	0.539188	1.04304	0.441324	0.801252	0.939226	0.710321	0.778129	0.698509	0.57544	0.49881	0.680433	0.289322	0.600052	0.16948	0.320628	3.14471	1.48655	0.48179	0.519498	0.439377	0.809043	0.360177	0.0732528	1.29002	1.08932	0.591893	1.00568	0.910894	0.700699	1.04678	1.16867	1.38451
CD525	MI	0.806817	1.14345	0.453609	1.13193	0.687563	1.16546	1.40352	1.7401	0.800399	0.13366	1.48717	1.07218	1.10101	1.0627	1.02798	0.973215	0.953498	0.657968	0.870929	1.62862	3.07177	1.18052	0.0776486	0.869644	0.448412	1.48024	0.166135	0.695114	0.170052	0.525849	0.513227	0.271512	0.540607	1.40311	0.973619	1.30602	3.61704	0.468085	0.0899485	1.32357	1.83604	0.987101	0.800345	1.17071	1.09631	0.406043	0.852256	1.15822
CD5261	SCAD	0.509594	1.32501	1.22253	1.16084	1.10465	1.65997	0.946982	0.957021	1.08001	0.971873	0.754634	1.31209	0.994179	0.00190434	1.27898	0.201359	0.00154089	0.909612	3.272e-05	0.899817	0.824789	0.013672	0.00168639	0.0977355	51.7057	0.126454	1.25022	0.0304769	0.00011274	0.0802396	0.0236278	0.0640523	0.0712175	0.000122387	19.4624	0.263071	0.773375	7.08231	0.0134692	0.0123345	1.0595	0.00730955	5.55084	0.029142	0.590533	0.469963	2.00254	18.332
CD5264	SCAD	0.407811	1.09606	1.63711	0.739325	0.889459	1.39045	0.729078	1.04507	0.970439	1.1027	0.63703	0.8474	1.35995	0.740089	0.472676	0.603363	0.420433	0.96132	1.09083	0.978903	1.03419	0.724342	0.638984	0.64665	0.317634	0.00778383	1.34049	0.0692317	0.374972	0.0919085	0.176781	0.915572	0.884464	0.010413	1.17101	0.456084	1.21541	0.376317	0.0981539	1.27953	0.874374	1.01638	0.369134	0.885799	1.09933	0.99669	0.938707	1.06972
CD5266	SCAD	1.23542	0.0475248	1.97199	0.630259	1.85464	1.09741	0.919977	0.67346	1.01673	0.986517	0.294014	0.780241	1.43385	1.07071	0.475179	1.41489	0.548645	1.50374	0.618079	0.823901	0.678383	1.53204	1.42266	0.550025	0.391527	0.303818	0.167571	1.31322	3.41383	3.99119	1.99842	1.51967	1.7932	0.321567	1.88777	0.659023	0.692104	0.382647	4.75982e-05	0.850369	0.715762	1.23173	0.938395	0.714078	1.00096	1.09243	0.716518	0.843593
CD5287	UA	0.226154	1.36476	0.648125	0.897871	1.02592	1.39937	0.763247	0.966927	1.01937	0.816355	0.833621	0.767888	0.939174	0.00217711	1.32292	0.233001	0.00164235	0.631456	0.00352471	0.799603	1.20588	0.0111851	0.00159849	0.0853295	61.0395	0.0681506	0.000109022	0.199144	5.52863e-06	1.60671	0.00609244	0.101494	0.0672494	0.000122403	0.00182636	0.0436764	0.942004	19.7912	0.00530598	0.0103964	1.00386	0.0202322	4.49363	0.0164693	0.479287	0.0698093	2.15442	15.7366
CD53	MI	0.658156	1.17416	0.434625	1.03167	0.633031	0.748765	0.336743	1.01658	1.21254	1.04993	0.711976	1.08005	1.31062	0.870165	0.345975	0.962571	0.220069	1.37738	0.647723	0.759592	0.964411	0.841062	0.109836	0.773245	0.208268	0.107611	0.380614	0.0210339	0.108202	0.0377221	0.0345251	0.2432	0.746861	0.204433	0.427509	0.743528	0.659826	0.612026	0.138362	1.31721	0.623342	1.01577	1.5499	1.06739	1.31277	0.745878	0.867321	0.848627
CD5330	MI	1.005	0.65678	0.797259	0.842864	1.06203	1.49353	1.16342	1.21255	0.969663	0.728992	0.54416	1.35236	1.51559	0.934215	0.407198	1.71775	0.433576	0.42615	0.208567	1.13686	1.01483	0.804359	0.929378	0.845734	0.328898	0.6397	1.35781	0.0736023	0.774671	0.120175	0.187465	0.0889318	0.390738	0.580806	0.987009	0.344373	1.07023	0.518907	0.105787	1.04463	0.825974	1.22248	0.635851	0.803066	1.60084	0.730114	1.00198	0.955552
CD5331	SCAD	1.74205	0.459965	0.810655	0.876078	1.5408	1.28606	0.447857	1.09672	0.841972	0.581554	4.21618	0.902636	1.29093	0.952794	0.883331	0.748192	2.68613	1.00293	1.03385	0.749288	1.05108	1.0597	0.919788	0.510319	0.570599	0.0929791	0.314425	0.576394	0.56039	0.39135	0.697983	0.18707	0.451838	0.0787189	1.69871	0.353561	1.12743	1.33883	0.112863	0.5145	0.96682	0.610299	0.484464	0.59336	0.498264	0.457912	0.986995	1.10083
CD535	MI	0.874632	1.47527	1.60394	0.628101	0.784498	0.930052	0.568867	0.296673	0.932085	1.61033	1.26549	0.847471	1.04484	0.900699	0.205353	1.89018	1.95658	0.969424	0.578449	0.287774	0.704323	0.725873	0.426763	0.498949	0.531611	0.00200033	1.4308	2.16495	1.11948	1.47603	1.53371	1.46982	0.264035	5.70872e-05	1.08927	0.485856	0.651547	0.543647	0.286212	1.38962	0.368903	0.980511	0.92394	0.767818	0.669894	0.647086	0.963449	1.02802
CD5354	UA	0.963132	0.535955	0.385939	1.36032	0.651169	1.04991	0.625648	1.05844	0.954632	0.515688	0.807915	1.78275	0.912525	0.00166729	0.733985	0.106677	0.093758	0.625721	3.23286e-05	0.879042	0.513623	0.000311146	0.000868166	0.0551062	10.3937	0.0461602	0.491373	0.0295552	0.000175305	0.206683	0.261971	1.95845	0.0974774	0.000145975	8.39329	0.0482732	1.0883	38.6333	0.0113355	0.0105256	0.957279	0.00786284	1.31296	0.0306692	0.219018	0.105862	0.854781	5.09622
CD5356	UA	0.469882	0.91406	1.73656	1.30291	0.786421	0.936097	0.640926	0.768557	0.979767	0.790159	0.556441	1.26923	0.641003	0.907417	0.39421	0.15707	1.94366	1.78597	1.28153	0.778084	0.885086	0.713042	0.205509	0.842804	2.062	0.00276031	0.167366	0.53129	0.806939	0.286948	0.40824	0.0681562	4.95085	4.02062e-05	1.82956	0.433413	0.467648	0.309886	0.154251	1.53711	0.62819	0.462431	0.927131	0.955105	0.520153	2.28569	1.3021	0.937956
CD5376	UA	1.00509	1.01173	2.44972	1.85664	0.972392	0.94023	1.22094	1.09783	0.968593	0.869462	0.855655	1.29912	0.83783	0.0018094	0.940914	0.208879	0.00135194	0.783674	0.00434696	1.1932	1.06668	0.0102016	0.000889299	0.113528	9.65659	0.0487376	0.128576	0.194561	3.9879e-05	0.00895603	0.000166082	0.257797	0.0591645	0.000125129	1.98636	0.0628046	0.855606	10.5194	0.00276439	0.0105345	0.881396	0.0150386	2.6244	0.00721783	0.505862	0.793758	0.939605	11.3286
CD538	SCAD	0.574103	1.59883	0.870778	0.893008	0.59737	1.02472	0.409477	0.796608	0.958378	1.35206	1.03297	0.977334	0.937425	0.975655	0.613143	0.437267	1.54078	0.650568	0.585034	0.69317	0.897582	0.669839	1.08974	0.000600943	0.59824	0.00926405	0.0424557	0.0530816	0.129827	0.106196	0.0746216	0.214055	0.000884483	0.0100711	1.62871	0.487275	0.673601	0.383449	0.3045	1.52904	0.726988	2.03086	1.39702	0.882974	1.45594	0.636213	1.49662	1.00166
CD5389	MI	0.626495	1.23856	0.499617	0.874977	1.2908	1.46343	0.923721	1.25216	1.01792	2.13286	0.506468	0.903092	1.01801	0.00110541	1.16853	0.152533	0.225306	0.613543	0.00326564	1.10268	1.32056	0.00536895	0.0033199	0.165493	6.22101	0.312371	0.38391	0.151779	5.64465e-05	1.06048	0.0003656	2.12532	0.0912133	0.204185	7.17266	0.191833	0.481299	45.1891	0.00844464	0.0238323	1.11583	0.0162577	9.05489	0.0131324	1.3744	0.0881142	1.30779	8.48626
CD539	UA	0.563343	1.08766	0.431202	0.619262	0.555286	0.768277	0.449458	1.74267	0.884667	0.49975	1.58209	0.943255	0.57741	1.13687	0.777071	0.399462	0.830794	0.916845	0.47226	1.49369	1.19696	0.551473	1.46306	3.45378	1.71943	13.6543	1.60876	1.23939	0.0998895	0.602701	0.556771	0.139024	0.480955	5.07885	0.548014	0.675311	3.8869	0.662008	0.384491	1.74402	1.4754	1.32294	1.14139	1.25721	1.16799	0.879711	1.0896	0.909015
CD5392	UA	1.33133	0.850264	0.794591	0.801609	1.23728	0.856949	1.1142	0.965148	1.0144	0.754258	1.8781	0.944358	1.43911	0.966101	0.397307	1.17132	0.510196	0.552976	0.317252	1.01562	0.964991	0.594623	1.53781	0.98584	0.616409	0.125477	0.370606	0.50955	0.266641	0.268891	0.457972	0.125846	0.752258	0.117157	0.905635	0.0007687	0.837423	1.58337	3.78461e-05	0.896365	1.02377	0.879383	1.1966	1.64144	0.924007	0.58035	0.93732	1.32887
CD5397	SCAD	0.652109	0.663814	0.488361	0.935743	1.14166	1.13162	0.568149	1.24816	0.837956	0.841362	1.18332	1.21398	1.35068	0.798779	0.493411	0.431287	0.610526	1.10934	0.391798	0.849466	0.853533	0.716838	0.567051	0.351202	0.265961	0.799729	0.463276	0.180085	1.07078	0.333736	0.646402	0.918159	1.11192	0.790353	1.32011	0.136893	0.935404	0.294085	0.0592849	1.08791	0.545518	0.978301	0.868595	0.819553	0.476657	0.878256	1.08094	1.04485
CD54	UA	0.507041	1.66608	0.475801	1.31283	0.80915	1.43606	0.29614	1.09628	0.884306	1.67308	1.542	1.15305	1.28535	0.659015	0.228145	0.896214	0.358187	1.54756	0.578405	0.811573	0.902232	0.89523	0.243407	0.822588	0.367732	0.00321542	0.339432	0.382359	0.940849	1.58041	0.895286	2.8998	0.663125	6.83439e-05	1.47493	0.360065	0.737154	0.357799	0.0368301	1.29908	1.00272	0.76606	0.80802	1.15443	0.984581	0.718677	1.41508	1.1867
CD5405	UA	0.701096	1.04741	1.49564	0.556251	1.07349	0.662659	0.861587	0.807579	0.878831	1.07337	0.596318	0.905654	1.28485	0.950374	0.744103	1.08574	0.434668	0.433292	0.100267	0.647803	0.789293	0.627261	0.782338	1.47096	0.945691	1.9242	0.192416	0.174931	0.259366	0.277133	0.430231	0.275733	0.159368	1.72376	0.915299	0.0713501	0.833223	0.46365	0.0276292	1.08272	0.874026	0.680669	0.694441	0.317067	0.879998	0.610092	1.00253	0.907022
CD5408	MI	1.22434	1.34896	0.843733	0.918166	0.756375	1.13197	0.685052	0.679834	1.48091	1.56932	1.20066	1.27866	1.21458	1.15801	1.02103	0.797936	9.59859	1.15248	0.282448	0.564913	0.765738	1.22008	2.69109	1.43002	1.33692	1.90941	1.23723	0.589489	0.499459	0.633104	2.06532	1.97567	1.37458	1.71008	1.96128	1.66915	1.08317	0.543701	0.106181	1.44818	0.981482	1.49505	1.23276	2.50725	1.22078	0.987058	1.10312	1.25848
CD5409	UA	0.410432	1.12645	0.696626	0.940773	1.00836	0.791302	0.569186	0.931563	0.735769	1.04308	0.222437	0.958025	1.06972	0.925694	0.458983	0.443424	0.539562	1.04641	1.55928	0.703226	0.721466	0.989168	0.595179	0.900323	0.825657	6.60705e-06	0.713258	0.166564	0.713183	0.188015	0.328583	1.50564	1.60082	4.78759e-05	0.834337	0.226314	0.952844	0.260774	0.0594048	1.03175	0.801362	0.812045	1.215	0.844427	0.695606	1.3007	0.780265	0.603944
CD5410	UA	1.63661	0.618793	0.892286	0.480112	0.986826	0.638036	0.857266	0.579979	0.99864	0.519913	2.17286	1.16863	0.87504	1.35155	0.394192	0.773261	2.65475	0.802865	0.303952	0.659641	0.832676	0.658104	1.07148	0.423595	1.41274	1.73175	0.395765	0.351024	3.99316	3.62271	2.51451	0.515745	0.171719	1.96338	0.684992	0.258712	0.785987	1.11226	0.00434195	1.41834	1.09481	1.99214	2.02442	2.10715	2.28	0.700366	1.09064	1.11804
CD5422	UA	1.63963	1.26061	0.865883	0.689351	1.29475	0.803119	0.82931	1.8949	0.876194	1.51405	0.605788	1.14482	1.0541	0.00105942	0.787797	0.0994124	0.0801076	0.779874	0.00325128	1.12865	1.21058	0.00918519	0.00252831	0.154412	2.53974	0.196616	0.427078	0.137719	5.34923e-05	1.3378	0.157997	0.772005	0.0470704	0.140792	8.47258	0.13972	0.704977	40.8369	0.00457958	0.0153183	1.0658	0.00938218	4.63069	0.0120945	1.27258	0.061292	0.600385	3.49869
CD5445	MI	1.00389	0.806693	1.15109	0.757672	1.13663	0.571757	0.863111	0.796467	1.09045	0.787584	0.918478	0.434716	1.46555	0.80081	0.616878	0.878396	0.213556	0.558177	0.300086	0.651618	0.765044	1.08695	0.182023	0.450383	0.61777	0.0447411	0.167534	0.548407	0.697731	0.820923	0.701672	0.739731	0.931321	0.0504069	0.870215	0.19734	0.792396	0.424386	0.0565008	1.44405	0.648903	1.66234	1.32394	0.749018	0.795263	0.912301	0.775133	0.839471
CD5446	MI	1.09218	2.54833	0.881061	1.39261	1.55392	1.38481	1.00748	1.11807	1.00213	1.03962	1.34922	0.947518	1.09633	0.000745009	1.08017	0.201745	0.145885	0.662456	3.22443e-05	0.945936	0.904114	0.0204026	0.00121966	0.0486888	10.7606	0.054068	0.0739637	0.151538	8.72153e-05	0.460425	0.0302765	0.554995	0.0430012	0.000122365	0.0018024	0.286126	0.941026	20.1948	0.00191752	0.0195658	0.759553	0.00964946	3.70123	0.0256776	0.650066	0.636413	3.09981	20.061
CD5447	SCAD	1.23166	0.736455	0.836243	1.0693	1.02394	1.746	1.21677	0.757032	0.938278	0.953741	0.574798	1.33871	1.2086	1.03204	0.513201	0.907422	0.580292	1.23016	1.42573	0.503691	0.941106	0.962836	0.597697	0.870512	0.783275	1.029	0.300352	0.156823	0.236842	0.135124	0.36259	0.0931759	0.807022	0.912189	0.626598	0.137793	0.800562	2.80109	0.0687611	1.34873	0.783311	14.6371	14.8009	0.883035	13.0274	0.805053	0.846875	1.084
CD5463	SCAD	1.06233	1.35506	0.438202	5.60608e-05	0.898171	0.000108454	0.621657	0.523585	0.81383	0.145849	1.01605	0.406791	1.34787	0.74662	0.304585	0.792254	0.3101	0.000253252	0.289001	0.726051	0.841136	0.693675	0.402598	0.810522	0.331096	0.801685	0.32997	0.0620462	0.0863203	0.195274	0.103032	0.560276	0.628722	0.849215	0.625791	0.147871	6.00967e-05	0.973192	0.0329277	1.91003	0.355354	0.93713	0.791542	1.62015	0.927864	0.798207	1.02154	0.881461
CD5476	MI	1.17889	1.22782	1.03365	0.772843	1.08056	1.28626	0.960034	1.07372	1.01136	0.883162	0.846277	0.803797	1.0531	0.00153621	1.50004	0.255483	0.25399	0.306664	0.0026224	0.969446	1.51484	0.000525177	0.00152724	0.078897	20.3649	0.0850591	0.329084	0.0648889	3.5302e-05	0.250747	0.0169077	0.387923	0.0668819	0.000122371	4.1093	0.132637	1.21371	18.2937	0.00665482	0.0233899	1.21244	0.00984233	4.3949	0.0145259	0.710958	0.686678	3.00204	15.0459
CD5494	UA	0.605475	0.638113	0.34257	0.700323	1.55194	0.633206	0.527616	0.853453	1.04163	0.42043	0.816118	0.844701	1.74956	0.791442	0.337185	1.06829	0.775076	0.875095	0.454381	0.920347	0.796061	0.995317	0.702483	0.692342	0.861654	1.20654	0.72891	0.65392	1.75485	0.22307	0.740879	0.552239	0.399275	1.06106	1.21287	0.0862721	0.460959	1.12855	0.0435303	0.969581	1.03696	0.230374	0.810931	1.45757	0.61749	0.51455	0.951952	1.06401
CD5525	UA	1.75824	2.57011	1.13574	1.24276	1.79589	0.837758	0.323021	2.05923	0.927333	0.857426	2.54495	1.5497	1.26584	1.36885	0.356514	0.352312	0.609184	0.983887	1.42845	2.66007	13.1671	0.767588	0.693087	1.81034	0.351819	2.73471	3.01301	1.16176	0.297317	0.427526	0.532866	0.0687847	0.309246	4.16861	1.31122	0.402399	2.70976	0.202494	4.02872e-05	1.26845	1.47755	2.41265	3.0189	0.576819	1.91263	0.751454	1.49648	1.36766
CD5527	UA	1.02786	0.582589	1.09842	0.773525	1.11481	0.575341	0.710932	1.04245	0.772092	0.553789	0.862917	1.29421	1.19157	1.00586	0.335856	0.847316	0.523752	0.818615	0.762978	0.862803	1.16008	0.937498	0.69528	1.19865	0.43811	4.13485	0.961768	1.41149	0.518945	2.44978	1.23418	0.107947	0.703021	3.77632	1.0622	0.782636	0.988051	0.356978	0.0600863	1.22061	0.779159	0.984131	0.891873	0.791245	0.643926	0.638091	1.01259	1.02548
CD5532	SCAD	1.12407	0.122098	1.56781	0.835269	1.29294	1.21445	0.710608	0.784087	0.946874	0.969711	0.1976	1.40398	0.731935	0.820544	0.466965	0.567987	1.77212	1.2664	0.458151	0.712075	1.00045	1.18192	2.21086	0.694251	1.71422	0.00865788	0.942134	0.912772	1.18309	0.843529	0.984774	0.730644	0.84719	0.0103317	0.724305	0.578581	0.745214	0.387092	4.64603e-05	0.9052	0.928631	1.34653	1.17842	0.526166	1.19219	0.678854	0.88011	0.989634
CD5543	UA	1.3756	1.17494	0.979404	0.862907	1.10367	1.33452	0.732113	0.874961	1.1357	1.07458	0.656626	0.843482	1.32677	1.02873	0.550875	0.973421	2.62673	0.646668	0.258402	0.645117	0.96654	1.13079	0.825222	0.962347	0.456134	2.14039	2.21837	3.58663	1.23999	4.13483	2.55535	6.60292	2.31065	2.06494	0.700622	0.385248	1.20245	2.66474	0.0188946	1.0609	0.352571	1.61276	1.17798	1.70251	1.69954	1.46075	1.31693	1.0739
CD5547	UA	0.517545	1.07241	0.910245	0.843204	1.13752	1.38818	1.33728	1.31547	1.0144	0.711015	1.26453	1.44771	1.67236	0.633343	0.467464	0.895635	0.140975	1.09293	2.27477	0.828987	0.922785	0.914667	0.612395	0.749236	0.354496	0.0806556	0.322594	0.650475	0.717319	0.685958	0.892417	6.76432	1.07009	0.0750214	0.878595	0.528888	1.01929	0.845288	0.0880389	1.09032	0.995308	0.848555	1.06162	1.09591	0.711326	0.576261	0.844795	1.11724
CD5548	SCAD	0.572966	0.635729	0.423911	0.900925	1.14665	0.908026	0.52288	1.2594	0.982325	0.60767	1.93957	1.06914	1.3953	0.890187	0.264516	1.40258	1.0467	0.915895	0.148878	0.839011	1.18455	0.52856	0.806811	0.205755	0.0716134	0.129918	3.00467	0.5823	1.32161	0.365752	1.35484	0.53345	0.366691	0.166345	0.478832	0.553725	1.15862	1.57565	0.0735221	0.648912	1.07354	0.886155	0.563781	0.89194	0.539782	0.336502	1.07548	1.41952
CD5552	SCAD	0.291443	1.06312	0.677382	0.728692	0.759962	1.04299	0.818152	1.795	0.93312	0.611002	0.932106	0.72868	0.920053	0.00136711	0.646036	0.0673673	0.242286	0.910223	0.00438544	0.684856	1.14358	0.0132807	0.00259165	0.208704	6.46155	0.106386	0.0259072	0.0132848	9.48608e-05	0.123078	0.0543489	0.174239	0.0852346	0.122759	0.384174	0.0996423	1.36907	46.4312	0.00797847	0.0146626	0.931818	0.00479241	3.0468	0.0164062	0.534356	0.0612193	1.01283	8.78649
CD5553	MI	0.488338	1.38693	1.24494	0.937148	1.08028	1.39509	0.918156	0.936721	1.03684	0.77637	1.26659	0.698672	1.18016	0.00134665	3.24191	0.568031	0.142753	0.712967	0.00500842	1.00115	1.32268	0.0164031	0.00151948	0.136749	10.4224	0.094558	0.281884	0.238906	5.56272e-05	1.04967	0.109727	0.410047	0.0652758	0.000122463	3.25133	0.0311462	1.11478	11.2357	0.00606505	0.0146204	1.1959	0.00759171	5.6204	0.00694747	0.600467	0.578297	2.16947	13.3265
CD5556	MI	1.28863	1.26975	0.552595	1.03311	1.28211	1.30369	0.843013	1.50207	0.928733	2.29634	1.24822	1.05732	0.885106	0.00114155	1.74919	0.162052	0.00135603	0.543323	0.00207433	1.07884	0.769675	0.00966416	0.00340313	0.223699	6.24206	0.311328	0.204971	0.0476274	3.16133e-05	0.0932809	0.0171475	0.119707	0.0532565	0.214169	3.64185	0.055791	1.17858	39.8452	0.00474369	0.00840589	0.785268	0.00675879	4.13136	0.00925456	0.25525	0.0324701	2.28395	12.3284
CD5557	MI	1.1718	0.42614	1.54433	0.475351	1.66129	0.481372	0.338278	0.798145	0.737845	0.442124	1.32634	0.835201	0.950932	0.34307	0.495334	1.03375	0.624738	0.694135	1.2135	0.846691	0.923666	0.596184	0.915579	1.04716	0.247821	1.56499	0.162598	0.712422	0.634112	0.446463	0.647375	0.133569	0.53819	1.5553	1.20034	0.17507	0.80646	0.58781	0.157622	0.258769	1.04256	0.31929	0.674325	0.512646	0.651981	0.48612	0.6654	0.619744
CD5561	SCAD	0.887647	0.493806	0.955627	0.667617	0.926295	0.526207	0.575188	0.75838	0.915344	0.462735	1.63787	0.765887	1.4581	0.939573	0.547765	0.514146	0.166417	0.857464	0.292328	0.693876	0.727108	0.565151	0.310503	0.866457	0.569319	0.00397171	1.09853	0.623335	1.34858	1.85979	0.93535	1.59993	0.142314	0.00398856	0.373464	0.373942	0.65089	1.07036	0.0147761	1.25125	0.78301	1.13381	1.41596	1.18083	1.53111	0.795079	0.897368	1.30793
CD5564	MI	1.34632	1.91651	2.05477	1.78693	1.28958	2.18696	1.00454	1.29633	1.0497	1.24702	0.784394	1.38485	1.11765	0.00305516	1.40529	0.351632	0.00154919	0.690347	0.002086	1.02039	0.90038	0.000527895	0.00162966	0.130507	49.596	0.0750888	49.223	0.261468	6.84169e-05	0.591497	0.000158921	0.464918	0.0694812	0.000122375	269.924	0.0898191	1.16206	11.386	0.00430228	0.00866674	1.24809	0.00611108	5.72291	0.024434	0.561382	0.469185	0.74675	10.4288
CD5582	UA	1.10218	0.990984	0.487534	0.83406	1.17494	0.998854	0.853479	1.02516	1.24861	0.862671	0.895394	1.10376	1.72601	1.01136	0.452739	0.937613	0.625503	1.3632	0.266411	1.0539	1.01684	0.670408	1.34227	0.469376	1.37449	5.4679e-06	0.121382	0.421245	0.780459	0.463641	0.778648	7.50744	1.31742	4.0175e-05	0.90746	0.481784	1.00008	0.71171	0.0345137	1.18882	0.908418	0.70397	1.31545	0.902952	0.687004	0.999801	1.3946	1.28036
CD5583	UA	0.995003	1.24244	1.53328	1.62271	0.678594	1.77277	0.591859	1.0268	0.826698	0.584158	0.811846	1.11766	0.55364	0.00106663	0.548895	0.141075	0.124838	0.435671	0.00277556	0.768469	0.387143	0.00754048	0.000418552	0.051297	7.59989	0.0332444	1.05928	0.223922	2.94375e-05	0.438795	0.075724	7.95815	0.126085	0.000146425	21.5631	0.0569373	0.688113	15.6108	0.0179547	0.00662073	0.355123	0.00611883	1.22562	0.0244509	0.277201	0.417985	0.711365	6.83577
CD5587	UA	0.915055	0.520415	1.48258	0.556691	1.39044	0.365489	0.634926	0.83565	0.962504	0.52113	0.639713	0.658318	1.5793	1.10086	0.509478	0.806238	0.347996	0.865915	2.12151	0.739904	0.753669	0.899937	0.688016	0.343805	0.554027	6.59813e-06	0.0937613	0.684635	0.174766	0.966572	0.338989	8.36059	0.174379	0.0046799	1.05935	0.453336	0.812144	0.341148	0.0216246	1.07592	0.533241	1.13261	0.819734	0.922911	1.46209	0.677443	1.18465	1.11327
CD5589	MI	0.6439	1.09525	0.627376	0.420161	0.840107	0.389979	0.625986	0.681972	1.18082	0.505541	0.452906	0.455853	0.791247	0.608166	0.689466	0.658312	0.613134	0.724341	0.682921	0.832944	1.07936	0.691899	2.79113	1.53505	7.3625	7.8113e-06	0.458894	0.67397	0.199729	1.03951	0.321921	0.4069	4.15523	3.76339e-06	1.70247	0.00123907	0.794983	0.409837	0.106295	1.22116	0.426907	1.40697	0.855855	0.820711	0.756662	4.29222	0.791012	0.756272
CD5597	SCAD	1.12202	1.00933	1.52877	0.752962	1.08866	1.437	0.947712	0.92068	1.00435	0.962335	0.541645	0.715872	0.911791	0.0023183	1.38909	0.229475	0.00157399	0.603017	3.17801e-05	0.965437	0.9738	0.0124747	0.00199062	0.117057	41.9601	0.0586064	26.3188	0.245639	8.8336e-05	1.29956	0.000236123	1.19341	0.072827	0.000122354	150.867	0.0902531	0.959456	10.5256	0.00467497	0.0183965	0.859414	0.0130027	5.80867	0.0136018	0.664347	0.517364	5.87839	10.3725
CD5600	MI	0.806568	0.769316	0.492982	0.90472	0.998063	0.322705	0.714189	0.877687	1.07367	0.826546	0.713471	0.810216	1.44036	0.735935	0.410079	0.857687	0.128018	0.878967	0.767415	0.822547	0.863133	0.847659	1.26702	0.443104	0.307948	6.59207e-06	0.29391	1.08317	0.698568	0.523833	0.523815	0.301182	0.385355	0.00271004	0.989185	0.291815	0.818443	1.34985	0.0908063	0.886682	0.932467	0.975303	0.867734	1.05068	2.07486	0.479382	0.973417	1.03194
CD5603	UA	0.42387	1.40379	0.703482	0.470549	0.825218	1.1137	0.605235	0.592764	0.716675	0.93335	0.789782	0.860167	0.787331	0.736894	0.322369	0.656789	0.511513	0.787464	2.24582	0.599131	0.81189	0.606564	0.420432	2.17055	0.878329	0.286022	0.798634	0.574081	0.809173	0.382491	0.356268	0.0655038	0.000906448	0.27787	0.00148318	0.725198	0.550478	0.708705	0.0607786	2.01979	0.991682	1.3032	1.1961	0.784017	0.647588	0.583362	1.36679	0.998591
CD5604	MI	0.84815	0.880505	0.234005	1.30119	1.16432	0.815107	0.754206	0.84861	0.926014	0.822839	0.833136	0.979825	1.26251	1.15491	0.561777	0.81513	0.520053	0.59657	1.52817	0.733547	0.745309	0.803721	0.300189	0.991693	0.234187	6.5891e-06	1.02486	0.681719	0.680206	0.259747	0.635878	0.238698	1.90041	0.0021224	0.937316	0.452405	0.785057	0.798949	0.0229686	1.41622	0.910831	1.65135	0.788591	1.42215	1.19903	1.46243	1.10566	0.933752
CD5609	UA	0.825206	0.714981	0.756154	1.05684	0.981433	0.920982	1.0141	1.19997	0.956883	0.545274	1.15636	1.07533	0.867366	0.00183698	0.829428	0.168759	0.158527	0.800461	0.00121022	1.16896	0.791955	0.000269862	0.000651676	0.15222	2.79622	0.199841	0.0197861	0.0340868	2.64997e-05	0.445384	0.0528205	0.061098	0.155387	0.000123976	0.35095	0.170743	0.958899	32.3736	0.00727357	0.016476	0.820587	0.00996942	1.8924	0.0185352	0.192843	0.0699862	4.4862	8.46451
CD5611	MI	0.827864	1.18093	1.34626	0.879774	0.77745	0.670974	1.12978	0.750404	1.58682	0.789968	0.837316	0.911084	1.04058	0.989608	0.413567	0.982238	2.16161	1.42228	0.689563	1.02466	1.31985	0.712178	0.88164	0.634143	0.738648	0.0346154	1.52157	2.70571	0.759273	1.12018	0.684304	0.0182672	2.03287	0.0387382	0.00149894	0.00123427	0.968178	0.000437081	0.17094	1.48827	0.638865	1.00007	1.0015	0.619179	0.790847	1.04397	1.20593	0.758143
CD5653	MI	0.980615	1.13851	0.508238	0.993913	1.36692	0.775641	0.992914	1.20329	0.989127	1.06739	3.22888	1.01008	1.75923	0.704554	0.461205	1.18229	0.222202	0.884694	0.737317	0.949059	1.00398	0.487582	0.465168	1.00743	0.375287	1.14755	1.33531	0.728041	2.88705	1.11872	1.01808	0.245676	0.982186	1.1173	0.885479	0.33759	1.39708	0.295387	0.0536922	0.753341	1.07475	0.618362	0.808876	0.726778	0.67887	0.558056	1.33037	1.06162
CD5673	MI	0.571798	0.80372	0.627766	0.446898	0.843872	0.441777	0.496317	0.999393	0.897871	0.251556	0.972516	0.620301	0.239499	0.00102171	1.32728	0.116699	0.167752	0.786862	0.00265139	0.548124	0.919007	0.00549597	0.00307487	0.18961	4.53071	0.347852	5.4198e-05	0.0994382	4.55268e-06	0.0371581	0.0495599	0.132754	0.0319899	0.179557	0.163394	0.0346673	0.820212	18.0244	0.00577206	0.0112714	0.793111	0.00638138	7.22742	0.0217854	0.279195	0.0521855	2.11614	10.7357
CD5675	UA	0.567954	0.720935	1.45819	0.790705	1.12606	1.05116	0.600768	0.929097	0.863547	0.859878	0.99828	1.2041	1.48272	0.869573	0.410996	1.05468	0.449776	0.952778	1.50763	0.878808	0.90305	0.594103	0.304327	0.745598	0.485239	0.181091	0.618471	0.2618	0.767561	1.43221	0.702425	1.67456	1.12936	0.179339	0.607714	0.564445	0.894506	0.906148	0.0497655	1.31182	0.921074	1.2163	0.757549	1.32039	0.735283	0.694562	0.941542	0.991481
CD5677	UA	1.22976	0.932238	0.786079	1.00679	0.88277	1.18025	1.40851	0.956241	0.921956	0.970382	0.919292	0.999705	1.33795	0.771934	0.653097	1.60318	0.333041	1.01753	1.49509	0.866355	0.874798	1.052	1.463	0.913703	1.0115	0.241479	0.865883	0.303834	0.226207	0.371092	0.410471	0.46941	1.00922	0.212028	0.576843	1.40021	0.826858	0.855749	0.102012	1.04229	0.810916	0.765305	0.665387	0.873685	1.03442	0.870536	0.930365	0.927523
CD5681	SCAD	0.276974	1.05464	0.555125	1.0806	0.855954	1.40733	1.2998	1.06791	1.00778	0.845963	0.67771	0.767823	1.0159	0.0027429	0.803308	0.188649	0.0735797	0.745536	3.60613e-05	0.992224	1.20163	0.000483987	0.000641081	0.0955947	29.5859	0.0695627	0.324732	0.0243225	0.000103681	0.167451	0.0240229	0.94396	0.0635649	0.000125656	3.64988	0.0775007	0.999146	14.5588	0.00427735	0.0106319	0.915203	0.0111397	3.9444	0.00762339	0.618808	1.11528	0.000489616	12.8459
CD5685	UA	0.811749	0.538703	1.49061	0.835203	1.02516	0.891551	0.504626	0.980078	0.937126	0.55015	1.16837	0.954734	1.08357	1.21623	0.92663	0.62281	0.752313	0.885832	0.672382	0.883986	0.767279	0.627902	0.686527	0.714689	0.465987	0.00554201	2.77406	1.12122	0.451995	1.10813	0.205474	2.90429	4.00368	4.03674e-05	0.646339	0.306037	0.809796	0.79498	0.082779	1.17421	1.40561	0.532834	1.00424	1.11676	0.77187	3.02362	1.3758	1.11433
CD5689	SCAD	0.917912	0.824612	0.731147	0.762452	0.988507	1.02719	0.493949	0.964344	0.969142	0.649169	1.89998	0.831056	1.58779	1.161	6.92008e-05	0.52407	0.318147	0.646677	0.747442	0.854711	1.03778	1.23617	1.49782	0.741479	0.400232	0.353486	0.365942	0.650181	0.231541	2.01374	0.70436	4.85596	0.268623	0.332317	1.07118	0.755933	0.610735	0.541916	0.04507	0.879094	0.981661	0.53284	0.673997	0.736966	0.901906	0.412863	1.06187	1.22025
CD5694	SCAD	0.714457	0.540601	0.720614	0.766904	1.29844	1.17943	0.557234	1.01152	1.04629	0.535047	0.79834	0.563875	1.31727	0.919859	0.341894	0.490415	1.37528	0.41004	1.41001	0.83405	1.01494	0.942528	0.703504	0.971074	0.977324	0.119805	0.137376	0.315567	0.0770841	0.247833	0.40372	0.0355505	1.50513	0.110918	1.53971	0.314206	0.763391	0.505447	0.134903	0.62157	0.499864	0.974959	0.778579	0.712762	1.79211	1.15602	1.21078	1.14555
CD5696	SCAD	0.783496	1.24917	0.558926	1.34328	0.820365	0.535173	0.796271	1.92	0.885955	1.69162	0.768581	0.546322	1.06495	0.0012479	1.67248	0.166689	0.168168	0.724266	0.00294724	0.785006	1.02273	0.00491115	0.00344879	0.26263	2.22183	0.267022	0.152333	0.0305749	5.36674e-05	0.272251	0.0794056	0.287359	0.12211	0.199229	2.11611	0.00151543	1.14353	54.5976	0.00880443	0.013805	0.900588	0.0134665	5.82737	0.0152205	0.370888	0.0898401	2.61273	11.564
CD570	SCAD	1.17771	1.27455	0.627345	0.913852	0.826228	0.739194	0.776217	0.863719	0.987931	1.29746	1.14943	0.963585	1.36044	0.81888	0.316227	1.59141	1.16519	1.06864	0.392583	1.02364	0.973785	0.541423	1.23785	0.657747	0.32234	0.00513033	0.25196	0.122288	0.180751	0.245446	0.248902	0.0467056	0.898519	0.000120612	0.454435	0.357965	0.612308	6.1105	0.880171	1.35296	0.879493	0.632414	0.877289	1.07924	0.632406	1.01153	1.1104	1.16927
CD5700	UA	0.707491	1.38728	0.902311	1.57393	1.16297	2.18601	1.12961	1.24203	1.00083	0.94771	1.0276	1.01184	1.04174	0.00220251	0.971592	0.195111	0.283709	0.942744	3.69544e-05	0.990623	0.959194	0.0111648	0.00171749	0.0787557	13.388	0.054724	7.01135	0.0539588	4.46528e-06	0.805944	0.1084	0.741297	0.137098	0.000124671	111.185	0.149976	1.2088	10.2243	0.00524901	0.0148773	0.824797	0.00786401	6.23475	0.0086805	0.451087	0.621328	1.91967	11.5155
CD5701	UA	0.357711	1.05023	0.433472	0.631167	0.986981	0.793599	0.54386	1.75935	0.937646	0.525187	1.63157	0.883495	0.69829	0.00218763	0.989151	0.122949	0.429299	0.818476	0.00242742	0.547931	1.20083	0.00519277	0.00196519	0.103414	5.33191	0.368566	5.44368e-05	0.0141455	9.85702e-05	0.045957	0.00625661	0.0828203	0.0728445	0.339859	0.00153535	0.103804	0.960007	35.0129	0.00354141	0.0236684	1.55636	0.00946862	5.20153	0.00965352	0.588971	0.0373986	1.45591	8.50059
CD5716	MI	0.48736	1.42727	0.572718	1.28084	1.30352	0.965164	0.962786	1.077	1.16374	1.39935	1.17688	0.771288	1.76678	0.671476	0.557707	1.00447	0.50614	1.27155	1.42958	0.835901	0.964703	0.953865	0.361128	0.687459	0.63367	0.0324652	0.21923	0.510138	1.99835	0.513229	0.929526	0.487848	0.30867	0.0454936	0.653234	0.420279	1.06436	0.641333	0.101591	0.968538	1.01881	0.70746	1.09778	0.705411	0.666688	0.38884	1.12468	1.19544
CD5717	UA	1.22709	0.113971	0.593389	0.805735	1.8073	0.941203	1.11733	0.733341	1.14776	0.931506	0.399416	0.510971	1.32425	0.775124	0.830619	1.19898	1.1522	0.676516	1.93526	0.893062	1.21404	3.96731	4.36099	1.88292	0.856975	2.61987	0.865056	1.10882	0.129975	2.32521	1.40373	0.0711654	2.02897	3.872	1.30532	0.984685	1.098	0.486854	4.7208e-05	0.908268	0.639905	3.03972	3.14624	0.000526015	3.07699	1.23933	0.959592	1.0104
CD5720	UA	0.635541	1.47103	0.556457	0.869999	1.03327	1.45028	0.418079	1.02226	2.05385	1.12001	0.716619	0.861154	1.0519	0.834985	0.46555	0.563716	2.63443	0.871207	0.475508	1.00929	0.865408	0.726158	1.32321	0.68767	0.437397	0.474677	2.21113	0.881	3.90645	1.47285	1.06341	0.338792	0.00101121	0.471343	1.90123	0.00127115	0.946102	0.000428268	4.56456e-05	1.04352	1.11767	0.984112	1.44089	1.21293	1.52601	0.477674	0.947906	0.790081
CD5724	MI	0.940753	0.767052	0.426865	0.702985	0.83599	1.08395	0.87199	0.529013	0.848863	0.770018	0.769273	0.974788	1.08479	0.840355	0.455239	0.849654	0.471201	1.25732	1.34615	0.699075	0.864744	1.10913	1.25799	1.34648	0.402955	0.475368	0.440789	0.311392	0.888953	0.227419	0.211995	0.138981	0.901985	0.476886	0.611646	0.282405	0.471205	0.263552	0.0479102	1.35957	0.907328	1.09559	1.13399	1.52324	1.10726	1.03386	0.93469	0.897332
CD5735	UA	1.10379	1.48573	0.147679	1.26036	0.947063	0.628568	0.923615	0.879905	0.809339	1.44457	1.39461	1.05549	1.08554	0.963476	0.756033	0.588989	0.369674	0.973071	0.406497	0.601859	1.07003	0.684246	1.98278	0.961996	0.330462	6.5695e-06	1.59545	0.0749008	0.670902	0.15683	0.181712	0.335137	0.464296	4.99758e-05	0.546929	0.656759	1.00606	0.336004	0.114367	1.05037	1.05594	1.36875	1.12059	0.935637	1.28411	0.566308	0.805348	0.93829
CD5738	SCAD	0.515177	0.723893	0.220558	1.21911	0.853594	1.25872	0.827362	0.996713	1.0114	0.866897	0.784406	1.56128	1.10728	0.00329685	2.7961	0.623608	0.00152435	0.4694	0.00357119	0.836363	0.733474	0.020608	0.00092788	0.0903171	11.7122	0.0612949	2.0265	0.0767369	5.05746e-05	0.842727	0.0142419	0.340839	0.0518386	0.000122419	30.2394	0.0608567	1.13596	13.2005	0.00520815	0.0118804	0.864668	0.0171732	2.89922	0.0174699	0.429349	0.69499	0.815265	12.3465
CD574	MI	0.966954	0.966936	1.16466	1.07773	0.720782	1.20706	0.690403	1.76997	0.866078	0.0414752	1.33821	1.56616	0.825161	1.06863	0.600178	0.681941	1.27269	0.73627	2.04545	1.47135	2.18437	1.03858	1.02532	0.225334	1.54925	1.92394e-05	0.222217	0.638042	0.670276	1.15315	1.05903	7.54682	1.61157	3.32784e-05	0.350226	1.40726	3.38948	0.551532	0.0674385	1.11652	1.72916	1.04075	0.992436	1.00177	1.42078	1.07629	0.790586	0.990502
CD575	UA	0.662955	1.73513	0.873771	0.592401	0.807091	0.290629	0.915817	0.727032	0.639921	1.62696	0.675638	0.194556	1.66348	0.581725	0.59845	0.624517	0.400557	0.252415	0.270096	0.652112	1.06072	0.330775	0.167471	0.56052	0.395021	1.09312	0.489458	1.09037	0.169995	1.11479	0.542154	0.127143	0.000678286	2.23996	0.00129464	0.000947798	0.568024	1.94867	0.643596	1.24476	1.04556	0.873579	0.807022	0.882145	0.762537	0.953332	0.722233	0.879065
CD5755	SCAD	0.891366	1.66034	0.644706	1.15364	0.978586	1.33421	0.835366	0.879684	1.06304	0.679315	0.740716	1.12559	0.994629	0.00151602	1.46583	0.194645	0.00156576	0.681365	3.20105e-05	0.876652	1.007	0.0123057	0.000842154	0.0998096	15.3503	0.0839305	1.6988	0.483767	3.36659e-05	1.7793	0.0354508	0.840836	0.0365242	0.000122358	26.0757	0.119414	0.977783	10.6278	0.00982161	0.0162197	1.29131	0.00805828	4.57661	0.0095193	0.517333	0.613251	1.71244	16.9649
CD5757	UA	1.18188	1.00378	0.699259	1.28189	1.21801	1.11547	1.31416	0.968065	1.51656	1.00093	0.599198	1.35852	1.30253	0.884685	0.550567	0.860001	2.7031	1.04528	0.542374	1.09591	0.819389	0.604131	0.4919	0.378669	0.616913	6.57068e-06	0.427278	0.398226	0.836522	0.983605	1.11537	0.982857	0.685243	4.9842e-05	1.06475	0.74159	1.1721	0.909701	0.121584	0.587004	1.15132	1.33266	1.14994	1.08853	1.02282	0.624281	1.0363	1.15211
CD5759	SCAD	1.30465	1.31738	0.553295	1.22217	1.11449	1.25676	1.12012	0.949199	1.19761	1.26102	1.93483	0.700179	1.14875	0.973235	0.705472	0.635781	0.24657	1.22899	2.14197	0.657842	0.996088	1.26138	0.88313	21.9345	1.89335	0.00504598	1.48829	2.60568	4.25946	3.77094	2.23796	1.327	1.55464	4.97067e-05	0.756977	0.819644	1.17166	0.724967	0.019442	1.38182	0.804388	0.914917	0.930605	1.45232	1.27517	1.30932	1.06442	1.05794
CD5761	UA	0.792407	0.574045	0.259418	0.439432	1.20227	0.341677	1.37337	0.543746	1.07468	0.605205	0.562309	0.72454	1.32017	0.905671	0.544044	1.21052	0.610388	1.08082	1.94765	0.634545	0.749373	0.928485	0.84091	1.4517	0.627283	4.90306	3.54123	1.55315	2.57267	3.94209	1.30682	0.56249	1.05854	5.10968	1.72506	0.392377	0.758372	0.604592	0.0863847	1.01144	0.852361	1.91764	1.1651	1.00665	1.01487	1.31283	1.05953	1.00536
CD5777	SCAD	1.9594	0.75282	0.347307	0.630698	1.68048	0.767207	3.95914	0.826951	0.726992	0.739838	0.573756	1.31114	0.728148	0.830361	0.409669	3.4472	1.00608	1.3318	0.415753	0.537109	0.981839	0.81244	1.58039	1.35764	1.02361	3.86404	71.4956	1.51931	0.12019	1.69618	1.67908	0.400047	1.85488	3.31017	0.821786	0.000916354	0.629584	7.94642	100.589	0.670182	1.00445	1.55648	0.926338	1.27741	0.578428	1.43355	0.982093	0.856819
CD5824	MI	0.563439	46.5419	0.68149	0.676613	1.50354	1.27364	0.615201	1.34226	1.11593	0.714669	43.0572	0.682433	0.914573	0.583812	0.808035	0.606248	1.06414	1.25834	0.877741	2.64169	412.14	0.85483	0.781622	2.21199	0.373986	0.00600409	0.967658	1.40234	1.0226	0.148127	0.412082	0.210381	1.48883	0.00730866	0.56484	0.625781	4.07468	0.767419	3.98174e-05	0.971853	1.80995	1.69989	1.3947	1.3772	0.917199	1.40344	1.05105	1.01732
CD5846	MI	0.93198	0.777147	0.94145	1.00741	1.63412	0.84229	0.998892	0.886725	0.865298	0.771056	0.57225	1.35801	0.822666	1.12104	0.294834	1.30474	0.73322	0.642365	1.40289	0.942756	1.02478	0.527877	0.852742	0.460773	0.43288	0.0752621	1.76443	1.08558	1.73791	0.509571	0.97787	0.179786	0.477144	0.075838	1.1924	0.489535	1.0013	0.1991	0.0791465	1.29759	0.875782	0.836518	0.433918	0.589308	0.956346	0.674765	0.945504	1.21577
CD593	MI	0.880474	0.855507	0.604693	0.881064	0.595096	0.392289	0.956578	0.836627	0.917433	0.033921	1.03212	0.600421	0.719374	0.617853	0.303419	0.700465	3.82911	0.538173	0.188506	0.42324	1.61853	1.17108	0.929956	0.0791986	0.663362	0.0545791	0.325118	1.90295	0.169104	0.419211	0.561063	0.0576824	0.433917	0.0759757	0.000983343	0.559589	2.12941	2.7068	0.682481	0.986166	1.60162	0.49072	0.796436	1.43952	0.774968	0.395725	1.2696	1.12207
CD594	UA	0.286946	0.881508	0.95535	0.63172	0.568282	0.722505	0.432437	0.524283	1.14309	0.919317	0.956979	0.505579	0.424341	0.816343	0.189586	1.21503	1.01816	0.754396	0.324779	0.386014	0.858688	0.917155	1.18204	0.654642	0.489918	0.138931	1.17236	2.21492	0.902947	1.18432	1.2211	0.0657832	0.841913	0.0176901	0.231091	0.593488	0.726778	1.88343	0.247173	1.52176	0.597543	1.82224	1.89766	1.18903	1.31932	0.657166	0.957513	0.969116
CD5949	UA	1.74058	0.844394	0.415931	0.890757	1.76181	0.551184	1.25285	1.1144	1.01752	0.922011	1.84201	0.886078	1.27835	0.669634	0.496473	1.73291	1.19838	0.958651	0.238169	0.941022	1.09869	0.79344	1.95713	1.80731	0.603465	4.13559	0.179464	0.275398	0.708859	0.993534	0.511981	1.24594	1.78737	4.18523	1.66672	0.342351	1.12449	0.978643	0.0216256	0.97707	0.894752	1.21525	0.762658	1.15999	0.596554	1.27688	1.05579	1.03199
CD5961	SCAD	0.978909	0.438785	1.07911	0.671481	1.98373	0.710586	0.532452	1.28062	1.27777	0.469513	0.669412	0.648967	1.72191	1.02847	0.422714	1.24611	1.54794	0.784545	0.820747	1.21007	0.967804	0.812447	0.698328	0.522106	0.524073	0.47449	0.237653	0.067152	0.489288	0.13084	0.404599	0.270783	0.731852	0.432451	1.18944	0.892186	0.880368	0.680039	0.132163	0.986853	0.91423	0.85612	0.692923	0.773316	0.61556	0.728611	0.938005	1.09194
CD6003	SCAD	0.679809	1.33521	0.877497	0.906315	1.24364	0.964305	0.996778	0.898349	0.854477	1.10298	0.636094	1.165	1.39007	1.06836	0.420875	1.05198	0.481512	0.974229	0.835268	0.811065	0.988044	1.23214	2.27128	1.23327	0.630739	2.17688	0.746084	0.312214	0.461206	0.848791	0.487603	0.700133	0.169697	1.92366	1.17296	0.763225	0.994484	0.324984	0.0641304	1.63025	0.825519	0.612475	0.754315	0.96728	0.896738	0.363398	1.03593	1.07911
CD6027	SCAD	1.32391	1.63513	0.900637	0.94798	1.88101	0.878759	1.19159	1.08395	1.0338	1.65037	1.20862	1.00935	1.13704	1.486	0.504647	0.815669	1.13708	1.08782	3.74305	0.878139	1.10914	0.898889	1.31879	2.024	3.81652	0.161286	0.207637	0.130045	1.48442	0.479154	0.579472	2.62664	1.65142	0.135642	1.44716	0.793342	1.04726	0.821497	0.11765	1.36219	0.919478	0.991157	1.17782	1.26016	0.814964	1.58715	1.21124	0.939732
CD6041	UA	0.794874	0.631986	0.668115	0.614621	1.06187	0.915946	0.679708	0.633845	0.855547	0.563679	1.30351	0.882959	1.2377	1.12115	0.419582	0.540771	0.703995	1.20186	0.208287	0.480722	0.782607	0.705886	2.34716	1.39212	0.548183	8.60393	0.31531	0.169114	0.0609055	0.25902	0.195401	0.247622	0.557229	9.00021	0.549976	0.908189	0.90593	0.291596	0.0356922	1.35778	0.538969	1.06308	1.09387	1.02783	0.668037	1.30896	1.10134	0.986898
CD6084	SCAD	0.676849	1.22784	1.13604	1.21072	1.311	0.862306	0.831017	1.31896	1.14127	1.21096	1.0314	1.02793	1.29503	0.967319	0.487875	0.77676	0.646516	1.29853	0.416162	1.03836	0.978099	0.602321	1.12368	1.19897	0.274626	0.201422	1.87606	0.201916	0.269565	0.308618	0.321606	0.043323	0.705683	0.228346	1.02509	0.640669	1.01549	0.249154	0.17906	0.886222	0.927792	1.00503	1.12194	1.05993	0.976859	0.781705	1.51036	1.66751
CD609	SCAD	0.956462	0.981798	1.07952	0.98374	0.770354	0.570571	0.520935	0.806604	0.915567	0.980148	0.504164	0.810538	1.396	1.01421	0.261177	0.806279	0.580942	1.10106	1.07321	0.9408	0.840571	0.656991	0.479074	0.563369	0.416541	0.0391002	0.672636	1.57057	0.35435	3.74638	1.19932	2.76501	0.000642406	0.102478	0.105592	0.471513	0.690914	2.13615	0.275969	1.20287	0.99067	1.18533	1.11646	1.11209	1.20207	0.462151	0.891679	1.0771
CD614	UA	0.423653	0.806369	0.73364	1.52847	0.720698	1.0376	0.309271	1.17069	1.04714	0.0324636	1.1302	1.20512	1.12797	1.13345	0.348419	0.473151	0.781735	0.610736	0.521412	1.24868	1.1331	0.826584	0.091749	0.263393	0.322858	1.80214e-05	2.48105	0.148453	0.143764	0.350216	0.413159	0.76362	0.584083	3.31713e-05	0.34882	0.958555	1.90541	0.597625	0.26423	1.38646	1.62569	1.14767	0.722392	0.999904	1.23493	0.398691	1.04797	0.913259
CD618	SCAD	0.665671	1.41567	1.35289	0.680227	0.630824	0.999973	1.00554	1.26996	1.10404	1.25688	0.598593	0.76762	1.40902	1.1703	0.254948	0.743154	2.00836	1.32746	0.754643	1.36465	1.12309	0.550507	0.536426	0.465185	0.413094	0.00266211	1.51559	0.398099	1.03462	0.779652	0.900185	0.176139	0.450257	0.00194992	0.786965	0.422016	1.30965	0.631811	0.191854	1.57835	1.01816	1.50761	1.14898	0.970246	0.731392	0.557981	1.18085	1.03736
CD6199	UA	1.19492	1.49194	1.44496	0.924982	1.05485	0.703	1.75017	0.678035	0.947818	1.45231	0.958157	1.05758	1.37825	1.35238	0.393751	1.0334	0.313186	1.00314	1.14202	1.05759	0.992576	0.786915	0.603904	1.10877	1.61226	0.18679	6.11419	5.07775	1.9812	7.26311	1.94148	3.11201	0.407226	0.225045	1.44121	0.682999	0.984147	0.802756	0.131154	1.32334	0.638651	0.648137	0.634422	0.770663	0.821878	0.668787	1.44103	1.1097
CD62	MI	0.537774	0.831091	0.354862	0.751651	0.545159	0.531177	1.29254	1.05213	0.997249	0.870084	0.771844	1.04807	1.43734	1.0051	0.375986	0.629156	1.256	1.45411	0.505325	0.89807	0.964986	0.727076	0.777955	0.973546	0.868845	0.0393576	0.88584	0.61436	0.388413	0.641776	0.335216	0.0208723	0.484983	0.047432	0.799555	0.469083	0.76334	0.550469	0.0830533	1.76771	0.876129	0.826182	0.663196	0.909629	0.803177	0.309547	1.50122	1.062
CD6209	SCAD	0.832106	0.824673	0.569661	0.706976	1.25205	1.00448	1.23601	0.819235	0.802515	0.908538	0.647845	1.19963	1.1113	0.963513	0.337441	0.893975	0.662381	1.00613	0.34386	0.582551	1.03236	0.773397	0.202951	1.17815	4.14921	1.4955	0.0965702	0.236749	0.397884	1.1646	0.258776	0.0826663	0.371084	1.40826	0.639946	0.302117	0.911629	1.51568	0.143799	0.891638	0.575904	0.908685	1.29099	0.869028	1.07403	0.51372	1.1704	0.944978
CD625	MI	0.60467	1.25476	0.84203	0.61798	0.674556	0.527685	0.794812	0.537377	0.886474	1.09628	0.241442	0.448971	0.994296	0.552382	0.265749	0.71324	0.610408	0.44457	0.848559	0.701632	0.763333	0.441777	1.04606	0.000552	0.79956	7.85571e-06	0.12668	0.403244	0.220214	0.445406	0.40609	0.0731621	0.360896	3.71871e-06	1.30989	0.406498	0.512275	1.26412	0.246011	1.58033	0.575429	1.56549	1.02635	0.86758	0.676317	0.304482	1.12018	0.812769
CD6251	SCAD	1.39105	1.33681	1.10081	1.13479	0.67587	0.958327	1.16554	2.58844	0.974293	1.04816	0.786619	0.851608	1.06149	0.00114782	1.30505	0.151914	0.232274	0.579413	0.00224672	1.07531	1.21591	0.0066903	0.00193151	0.21163	13.2357	0.305978	0.696894	0.12773	2.77644e-05	0.58597	0.00579166	0.328965	0.148022	0.176013	16.839	0.0725874	1.09129	71.7606	0.0116754	0.0103106	0.386759	0.0129343	4.00277	0.0110119	0.674406	0.0687428	1.39126	8.05598
CD6252	UA	1.02219	1.41288	1.07172	1.30765	0.941111	0.845539	1.75382	1.15302	0.869101	1.30985	0.699903	1.23612	1.2404	0.875356	0.56939	0.872038	0.191482	1.93416	0.270884	1.09681	0.991941	0.891409	1.72914	1.41602	0.286082	0.867916	0.300644	0.863561	0.485211	0.765555	0.437601	2.71598	0.283583	0.845047	1.70195	0.586599	0.899439	0.693727	0.12545	0.998091	0.897617	0.7556	0.789866	0.734677	0.930061	0.358627	1.22419	1.09629
CD6262	MI	0.366069	1.2232	0.735129	1.23738	0.881527	0.920253	1.02656	1.32484	1.01457	0.758397	0.671523	0.654975	1.03223	0.00160614	0.62756	0.221459	0.097448	0.836043	3.57781e-05	0.871012	1.15204	0.0191067	0.000833155	0.0617202	4.16213	0.0843747	0.0621839	0.022591	6.9555e-05	0.21431	0.281119	3.03095	0.0505905	0.000125942	0.629275	0.0555129	0.657907	27.521	0.00314173	0.0125922	0.749726	0.00683672	2.16214	0.0110598	0.476297	1.29487	0.000488582	10.9227
CD6263	UA	0.71168	1.29221	0.524151	1.43785	0.757719	0.863633	1.49042	0.98689	1.04502	1.35955	0.642713	1.73242	1.32184	1.25984	0.438069	0.762085	0.951525	1.62946	0.556653	0.988432	0.811314	0.313113	0.515996	0.570931	2.05393	0.0687571	1.8528	3.81789	2.23427	2.12619	2.55145	3.25039	0.244375	0.077351	1.81147	0.587726	1.06209	0.693162	0.129278	1.19488	1.18888	0.921414	0.819327	0.855928	0.82389	0.403574	1.23991	0.984123
CD6278	SCAD	0.643639	1.19905	1.20753	1.32526	0.60294	1.02089	0.825797	0.935837	0.837423	0.521701	1.08671	1.06168	0.697367	0.00125353	0.525666	0.113833	0.072444	0.792525	0.00335942	0.813597	1.05537	0.0168472	0.00167459	0.112315	54.2786	0.0606382	0.0247887	0.0387928	5.2974e-06	0.515576	0.0298609	0.440498	0.142302	0.000122351	0.00181319	0.0781829	0.791463	10.8708	0.00719766	0.007909	0.554168	0.0248399	1.90598	0.0165415	0.367506	0.60697	0.958154	9.29335
CD6493	UA	0.666339	1.61615	0.607958	1.30431	0.96598	0.976377	1.08635	0.97684	1.09676	0.65875	0.701141	0.995416	1.19439	0.00191522	1.23566	0.247316	0.0015326	0.738559	0.00673869	1.02776	0.964821	0.000528277	0.0015835	0.104712	39.575	0.0410605	2.35939	0.0568773	0.000105275	0.0578183	0.107965	0.296636	0.0719753	0.000122401	39.856	0.215719	1.18051	16.7852	0.00470355	0.0160555	0.951291	0.0123895	6.38135	0.0136896	0.493583	0.477643	1.54062	12.2524
CD6499	SCAD	0.803858	1.6498	0.553799	0.830541	0.990404	1.03319	1.25563	1.24443	1.10745	0.993684	0.502936	1.17924	1.26308	0.0020685	1.01346	0.167208	0.0016816	0.581945	0.00371447	1.20492	1.2525	0.0161613	0.00167138	0.0735884	28.0773	0.0421106	4.16524	0.14441	5.3756e-05	0.918974	0.388399	0.920671	0.107184	0.000122542	49.1558	0.0824549	0.721639	17.9047	0.00325823	0.00882512	1.36171	0.0163123	8.20924	0.0129422	0.614756	0.682111	5.0763	12.2154
CD6507	UA	1.40412	0.95389	1.16866	0.777906	1.11089	0.828142	0.81986	0.879978	1.09902	0.962255	0.607072	0.828279	1.39422	0.580961	0.426504	0.925722	0.949459	0.86329	0.499386	0.937817	1.20653	0.643081	0.960162	0.928205	0.798414	0.00743465	0.880044	0.416537	0.199305	0.253193	0.381857	0.150466	1.58658	0.0116932	2.37831	0.415111	0.949298	1.85506	12.8419	0.479284	1.02656	0.926524	1.15354	1.5069	1.12711	1.49703	0.852708	0.829902
CD6508	UA	0.775447	0.92052	0.651151	0.767016	0.938822	0.550962	0.77177	0.978829	1.01754	0.810403	1.31016	0.953943	1.38066	0.802236	0.421021	0.665301	0.926769	1.19342	0.629464	0.676282	0.798852	1.17832	0.693897	1.49426	0.227336	1.01583	0.389008	0.340064	0.949803	0.688926	0.415446	0.308351	0.340557	1.09466	1.06632	0.6275	1.11884	0.444611	0.0647755	1.04572	0.489637	1.08532	0.952935	1.15223	1.18049	0.739036	1.0071	0.950375
CD6515	SCAD	1.10024	1.01844	1.48647	1.1598	1.13438	0.876922	1.5239	0.698674	0.796603	1.05303	0.5818	1.20498	0.997728	1.13802	0.570158	0.740919	1.6597	1.04853	0.200292	0.516305	0.835765	0.327057	0.688922	0.491977	1.63839	6.5575e-06	0.116972	0.261892	0.0811565	0.110373	0.229597	0.403517	1.44213	5.14862e-05	0.597331	0.512262	0.930647	3.79464	55.1342	1.50969	0.892898	0.704897	1.02536	0.995392	0.842499	1.50389	0.936623	1.11046
CD6540	MI	1.22188	1.17667	1.76754	1.38396	0.916026	1.06598	0.929145	1.83193	0.906285	0.978303	0.762235	0.993502	0.940759	0.000684257	0.809585	0.110493	0.0610649	0.97174	0.00141882	1.07961	0.931869	0.000298224	0.00213721	0.229927	15.3483	0.165371	0.310928	0.0731544	5.03719e-06	0.0849448	0.0631644	0.585467	0.0947428	0.14873	5.96755	0.0294717	0.955084	39.1579	0.0399762	0.010957	0.987795	0.00991272	5.4033	0.00850145	0.456725	0.0620154	1.55727	8.92133
CD6541	SCAD	0.558706	0.746474	0.847389	0.907223	1.16323	1.11182	0.343426	0.995896	1.95681	0.688114	0.565354	0.941414	1.0718	0.700363	0.444425	0.431718	0.663399	0.944484	0.520642	0.7156	0.709403	0.452072	1.60163	1.06642	2.79083	1.8907	0.58479	0.5325	1.5129	1.6674	0.874337	0.633936	1.30623	1.95135	1.34778	0.898878	0.766772	0.000428299	0.0838082	0.943637	0.724736	1.20471	1.01548	1.64651	0.789055	0.637709	0.849747	0.678271
CD6542	MI	0.438092	1.66504	1.24374	0.948473	1.06072	1.3774	0.347118	0.64268	0.990106	1.57285	0.929684	0.788129	0.544278	1.02515	0.307848	0.918582	8.45621	1.0531	1.36546	0.777464	0.825007	1.08508	0.398747	0.861242	0.361669	0.00951765	0.133317	0.506058	0.173519	0.44084	0.454318	0.163247	0.522455	1.28785e-05	2.17906	0.713923	1.04101	0.282653	0.0954215	1.16296	0.999724	1.12645	1.1568	0.963812	0.55156	0.522129	1.11971	1.16401
CD6570	UA	1.25419	1.09216	1.04296	1.14437	1.15288	0.669781	1.0237	1.21969	1.0589	1.0799	3.23926	1.58512	1.21705	0.716905	0.37103	0.910632	0.312396	1.36826	0.440739	1.0772	0.925513	0.603625	1.41985	0.498612	0.417502	0.0576817	0.741759	0.729992	0.995655	0.977525	0.59367	0.679377	0.798763	0.0573765	1.66524	0.635645	0.824189	0.309886	0.0352209	0.738341	0.792926	1.00226	1.103	1.01323	0.812191	0.841489	1.11719	1.23005
CD6600	SCAD	0.654771	0.656713	0.641181	0.983799	1.37967	0.746661	0.524353	0.928284	0.794515	0.713795	0.771307	0.789754	1.30089	0.838	0.266313	0.783754	0.559039	0.85469	0.681703	0.649023	0.726725	0.432106	0.564764	1.30534	0.419402	0.0232878	1.89825	4.1573	1.64955	14.5541	2.88098	0.212526	0.205683	0.0318726	0.714019	0.499762	0.73193	0.671264	0.0861563	0.956588	0.77838	0.639126	0.650759	0.753594	1.01037	0.629791	1.14197	1.09186
CD6609	UA	0.865093	1.1529	0.735394	0.78172	0.948025	0.467549	1.35383	1.2579	1.2197	0.91309	0.680343	0.842798	1.61226	0.802163	1.14894	0.577643	0.811639	0.684825	0.127017	1.02574	1.20551	0.539292	0.801895	0.640973	0.511422	0.0223247	0.202879	0.568347	0.820217	1.24968	0.898151	1.55977	0.469996	0.0231091	2.59897	0.544361	1.27793	1.25877	0.0928326	0.821255	0.936411	0.64971	0.982754	1.03624	0.972071	0.623127	1.1898	1.44041
CD661	SCAD	0.351061	1.07689	0.215399	0.43999	0.813162	0.487315	0.588051	0.798006	1.23464	1.13816	0.885439	0.691145	0.874986	1.29499	0.402579	0.457939	0.45012	0.696732	0.721569	0.71127	0.957824	0.402421	0.477895	0.375246	0.780588	4.61992	0.296035	0.176281	0.187328	0.141845	0.147715	0.330442	0.800319	4.51033	0.00151792	0.00123992	1.06454	0.245758	0.129921	1.75426	0.729794	0.929772	0.93073	0.642284	0.412946	0.866069	1.77027	0.796994
CD6612	MI	0.860469	0.794396	0.914439	0.648323	0.826439	1.11813	0.810044	0.70054	0.924332	0.789563	0.744169	0.406316	1.03222	1.31706	2.22511	0.615334	0.568449	0.951451	0.458253	0.66128	0.888846	1.31452	0.949703	0.684404	0.770195	6.61535e-06	9.11746	0.604897	0.30816	0.510804	0.666418	0.137419	2.72828	4.56468e-05	1.0249	1.47789	0.792121	0.304218	0.0203906	1.37911	0.776274	1.33465	0.736679	1.28936	1.37865	2.27852	0.966544	0.891319
CD6615	UA	0.861527	0.540813	1.17448	0.92368	1.34288	1.01454	0.468718	0.959373	1.07104	0.562663	0.873864	1.27564	1.15023	1.05117	0.456014	0.710326	0.823284	0.953805	3.26493	0.683821	0.88147	0.635884	0.758723	1.10958	2.38176	0.00710116	0.301143	0.413411	0.185531	0.358983	0.616336	0.59691	0.459322	0.00477774	0.668071	0.853934	0.853221	1.15787	0.0185565	1.27891	0.768504	0.74591	0.821143	1.09728	0.854734	0.859618	0.881256	1.0011
CD6619	UA	0.723777	1.55462	0.929225	0.964597	0.899017	0.749843	1.50065	0.814189	0.948288	1.7149	1.50145	1.49278	1.35475	0.973924	0.602447	0.558328	3.36742	1.25844	1.98434	1.06718	1.00583	0.42529	0.331947	0.70611	0.253495	6.49303e-06	0.533756	0.0628593	0.442267	0.144116	0.135185	0.399776	0.324462	5.40663e-05	1.2897	0.966366	1.14413	0.847464	0.0811767	1.15332	1.31976	0.712184	0.850341	1.301	0.886648	0.385219	1.11162	1.06216
CD6640	MI	0.672737	1.163	1.70266	1.26469	1.01903	1.41923	1.59366	0.91714	1.24605	1.16281	1.49719	1.43282	1.48584	0.883275	1.0863	0.777204	0.283471	1.00605	0.218407	0.979114	1.04331	0.724755	0.781687	0.619345	1.26415	1.71321	1.90485	1.14317	1.35597	0.886758	0.539384	0.575284	0.720718	1.6187	1.44862	0.971879	0.813629	0.531058	0.119411	1.71154	1.20004	0.839684	1.20002	1.24766	1.12716	0.708094	1.03541	1.034
CD666	SCAD	0.546676	1.23692	0.840187	1.21586	0.684316	0.849629	0.731129	1.31379	0.772964	1.32357	0.657698	1.23295	1.30747	1.34583	0.215344	1.09944	0.489998	1.27904	1.10583	0.853598	0.819779	0.689807	0.869569	1.16459	0.317659	0.570215	0.352244	0.172279	0.793641	0.299064	0.329813	1.12226	0.000638567	1.58944	0.819452	0.560831	0.647965	0.501889	0.126395	1.11773	0.773127	0.703675	0.491399	0.65661	0.829576	0.674861	1.0065	0.870892
CD6662	MI	0.864418	0.0540334	0.800929	0.804884	1.52254	0.970925	0.386215	0.60705	0.784823	0.890106	0.328678	0.906276	0.887982	0.820967	0.221054	0.634086	0.613216	0.901953	1.53295	0.813206	0.844119	0.678481	0.324112	1.03991	0.359387	0.752488	0.611835	0.458069	0.62631	0.265039	0.35801	0.325214	1.87829	1.0571	0.196004	0.497742	0.824458	0.592782	4.68288e-05	0.746387	0.579325	0.755313	0.501758	0.00051687	0.920452	1.02256	0.982409	1.17483
CD6666	UA	0.88974	0.572257	1.33635	0.705616	1.16338	1.20167	0.818328	1.0285	0.957183	0.611577	0.28288	1.0062	1.45765	1.27831	0.559957	1.32334	0.879412	0.85128	0.709209	0.832678	0.991213	0.662103	0.497105	0.968284	1.10408	2.67964	0.695597	0.254885	0.554434	0.5183	0.336139	0.922856	0.778126	2.55362	0.780854	0.985953	0.806011	0.687351	0.0643691	1.07244	0.569437	0.839277	1.04357	0.923415	1.14927	1.05447	1.01782	1.11569
CD6669	SCAD	0.529854	1.28761	0.889221	0.818397	0.780962	0.920923	0.491723	0.692422	1.43966	0.97718	0.872851	1.17147	0.978717	0.755564	0.729915	0.762421	0.495629	0.918595	0.959456	0.873962	0.875071	0.479939	0.810807	0.828504	0.472865	7.4934e-06	0.374113	0.261849	0.0655271	0.164531	0.244847	0.417709	1.07608	3.6879e-06	3.03615	0.00127237	0.822217	0.223156	0.0738924	1.05894	1.07817	1.2923	0.777411	0.801512	0.288736	0.675709	1.01461	0.750325
CD6688	SCAD	0.431309	3.34219	0.673955	1.08702	0.781239	1.29015	0.634382	2.78257	1.1217	0.953651	3.88974	0.857428	1.61571	1.03477	0.462426	0.424698	0.458994	0.741061	1.49023	2.77943	20.1993	0.699623	0.533837	1.28396	0.507298	0.0380401	10.5274	0.741068	0.4176	0.789162	0.715041	0.289383	1.37584	0.0249263	2.82026	0.382167	6.5787	0.456328	3.89391e-05	1.45258	1.67968	1.74631	1.61461	1.82254	1.72131	1.07379	0.697905	0.845949
CD6690	UA	1.82933	0.761353	1.41148	0.886014	1.06932	1.48798	0.734879	1.06342	0.924839	1.28547	0.626247	1.02277	1.06685	0.00152909	1.13986	0.199566	0.0811451	0.60881	0.00275408	0.734305	0.918042	0.000360904	0.00141727	0.0871406	4.6782	0.0406317	0.381021	5.8967e-06	7.1954e-05	0.10324	0.032797	0.554461	0.0445501	0.000141404	4.91728	0.00131604	0.83335	14.0761	0.00128574	0.0122791	0.511502	0.00377781	6.51511	0.0137863	0.276341	1.04232	1.57604	8.89449
CD6745	MI	0.318039	0.676131	1.04407	0.982837	0.690854	1.42945	0.691309	0.684533	0.922825	0.527654	0.395248	1.21349	1.00951	0.89741	0.410103	0.44368	0.890697	0.659038	1.24577	0.753237	0.835098	0.647434	0.869656	0.636962	0.470456	0.0384927	1.12779	1.3207	0.434969	0.577155	0.179162	0.644968	1.53482	0.0424075	0.6767	1.34013	0.510217	0.256868	0.0469628	1.4142	1.02854	0.814936	0.873294	1.51302	1.00598	1.64894	0.896713	0.801638
CD6746	UA	1.06389	1.70099	0.822507	1.30707	0.68059	1.00345	1.7725	1.07192	0.946672	1.8154	0.973052	1.36637	1.3296	1.02864	0.626213	0.506281	1.18556	1.26033	0.719201	1.28073	0.984464	0.44592	0.827434	1.38668	0.319509	2.66163	1.04071	0.334936	1.58468	0.407803	0.902628	0.60794	1.61378	2.51281	1.25807	1.01229	1.10749	0.349389	0.100973	1.1795	1.48232	0.946313	0.633008	0.706704	0.87853	0.935362	1.06541	1.11411
CD6760	SCAD	0.610961	1.31658	0.645869	0.860641	0.709331	1.44968	0.761666	0.730955	0.768202	0.690864	1.43811	0.793386	0.574796	0.00123261	2.2578	0.110551	0.00165587	0.793931	0.00304117	0.739368	0.850314	0.000405486	0.00374756	0.287748	3.66814	0.446124	0.0117763	0.0588811	0.000159869	0.187006	0.0252597	0.977882	0.184915	0.000137146	0.00166533	0.00112678	0.853305	14.2134	0.0083356	0.0126013	0.574274	0.00557008	6.13232	0.0123501	0.583166	0.0451429	1.71002	7.12789
CD6793	MI	1.13481	0.624682	0.626274	0.555334	0.886446	0.549142	0.450672	0.75983	1.06331	0.669263	1.71183	0.493249	1.39142	0.791582	0.439676	0.537982	0.340527	0.871778	0.7161	0.66493	0.895151	0.70441	0.402442	0.33326	0.6212	0.273847	0.320083	0.0691487	0.237106	0.195411	0.108849	1.23012	0.991797	0.336937	0.925316	1.00255	0.654615	0.469514	0.0500723	1.45048	0.738954	1.15858	0.672643	1.20054	1.30155	1.12012	1.32896	1.43062
CD6796	SCAD	0.466727	0.590012	0.763802	0.676625	0.907682	0.568798	0.424286	0.803733	0.834146	0.602991	2.14644	0.301839	1.33604	0.930268	0.629685	0.520786	0.777059	0.700979	0.199795	0.659283	0.966401	0.708391	1.67703	0.779847	0.50016	6.62484e-06	2.51154	0.160634	0.219221	1.62354	0.219806	0.802938	1.35725	4.66406e-05	1.79704	1.15581	0.776065	0.50035	0.0375937	1.22461	0.969091	0.460656	0.537759	1.26679	0.371402	1.4968	1.4505	1.40108
CD6797	UA	0.927964	0.797337	0.928503	0.866242	0.926849	1.1476	0.592431	0.691265	0.982341	0.811198	0.881182	0.615316	1.26005	1.06091	0.296538	0.567971	1.44319	1.01493	0.472307	0.611727	0.917469	0.71986	0.669349	0.666951	1.01098	0.156801	0.7534	0.451145	1.05107	0.847367	1.05397	0.789284	0.63241	0.153571	0.577843	1.10393	0.689745	0.41015	0.0720512	1.43941	0.715571	1.09684	0.899762	1.28606	0.834734	0.60269	1.13025	1.04332
CD6805	UA	0.981359	0.971492	1.556	0.946358	1.08823	0.640354	0.868619	1.23435	1.00474	0.947323	1.31642	1.33858	1.31984	1.09497	0.660966	0.753937	0.490783	0.990381	0.563128	0.966506	1.11521	0.490511	0.439693	0.663858	0.549448	6.55172e-06	0.280606	0.384111	1.41263	0.41427	0.984474	1.8253	1.41514	5.17937e-05	2.351	0.866112	1.08289	0.302469	0.0888363	0.933458	1.12501	0.616989	0.463924	0.982107	0.761399	1.01488	1.21851	0.829185
CD6818	MI	0.00100565	1.31515	1.67274	0.671165	0.839828	0.666253	0.377186	0.747343	3.34534	1.80963	1.25341	0.832263	1.00577	1.09124	0.266602	0.525889	0.000928837	0.665264	0.491949	0.856641	0.881542	0.548676	0.95421	0.449088	0.540782	7.53746e-06	0.211481	0.100452	0.427945	0.152166	0.16691	0.666925	0.000961695	3.71128e-06	0.693174	0.697388	0.741157	0.000428684	0.133214	1.40962	1.03476	0.719711	0.918163	1.07247	1.74322	0.554174	1.20016	1.10432
CD6830	UA	0.714099	1.76501	1.64845	1.02881	0.712805	0.926801	0.518228	1.1623	1.48511	2.58283	1.31507	1.27961	1.06888	1.26008	0.873251	0.643168	0.000937299	1.76348	1.25129	0.948889	1.09634	0.765279	2.11796	1.12657	0.518809	1.55146	0.253159	0.480107	0.131646	1.4577	1.21577	2.38779	0.000930898	1.54016	0.00157012	0.0013137	1.18455	0.772506	5.05002e-05	1.15776	0.822146	0.683329	1.79699	1.32181	3.38326	0.750224	1.32008	1.24602
CD6841	MI	0.527216	1.31375	1.8381	1.08305	1.08976	1.16801	1.04978	0.979765	0.867524	1.31595	0.756318	0.782386	1.47074	0.957977	0.597321	1.18583	0.364972	1.05888	0.769507	0.881854	0.917584	0.993819	0.430446	0.502317	0.994269	0.0066917	6.91081	7.20446	7.53441	3.12928	3.97766	0.356766	0.345124	0.000103771	1.96397	0.304806	1.0991	0.544657	0.0780855	1.67423	1.05127	1.06668	1.62138	0.966547	0.933284	0.495684	0.644846	0.753134
CD6848	UA	0.925487	1.46341	0.548457	1.15287	1.11933	1.9895	1.3764	1.17365	1.05985	1.35952	0.317018	1.14122	0.966437	0.00120931	1.6379	0.103841	0.00168287	0.689206	0.0055191	1.15726	1.21482	0.00041201	0.00346403	0.309937	5.85593	0.131315	9.89226	0.0334393	0.000720929	0.0759681	0.039785	2.09515	0.163827	0.000136795	183.23	0.0243276	0.682498	17.6594	0.00347509	0.0120112	1.15278	0.00573924	12.341	0.0189303	0.348242	0.0344948	5.77739	8.59473
CD6868	UA	0.434538	1.71651	1.27509	1.16289	0.653554	0.652355	1.77616	1.1678	1.16339	1.63502	0.724545	1.72021	1.33878	0.71286	1.41012	0.839149	0.371546	1.24035	0.570655	0.744095	1.00603	0.59842	0.309103	0.854455	0.319868	2.10814	0.506776	1.08252	1.07869	0.59543	0.506079	0.534515	0.916859	1.77886	1.24812	0.963285	0.863151	0.627883	0.108039	1.47415	0.694749	0.486419	0.959697	1.47236	0.761177	0.939948	1.17764	0.900918
CD687	UA	0.845162	1.17777	1.45446	0.675496	0.921968	0.366616	2.16909	1.96414	0.995041	0.20766	1.87364	0.841917	0.516265	0.942648	0.341286	2.04388	0.381842	0.613712	0.218061	1.65452	4.27982	0.778721	0.496813	0.187717	0.523263	1.96066e-05	0.48316	0.0941721	0.118263	0.0946519	0.136542	0.139796	2.38912	3.33491e-05	0.688392	0.612636	5.18911	2.61653	0.214935	0.457164	1.80142	0.80549	0.817753	1.36651	1.35006	1.30166	0.938898	0.853792
CD6889	UA	0.287746	1.75699	1.51878	0.546206	0.903437	1.82754	0.824123	0.791499	3.45964	2.44634	1.08107	0.787479	0.987321	0.750472	3.58108	0.860069	1.17497	1.0545	0.65778	0.744289	1.01183	0.730862	2.49241	2.48964	5.86044	1.18738	0.672434	0.128097	1.07355	0.301503	0.435491	0.921822	0.000965175	1.16089	0.00157548	0.00129493	0.766244	0.425661	0.120041	1.11269	0.789568	0.812455	1.09251	1.46928	2.85965	0.620942	0.849223	0.924326
CD6898	UA	0.394058	1.57118	1.78308	0.799041	0.760974	1.06786	0.34764	0.790989	3.45819	1.97317	0.41071	1.25884	1.01696	0.965147	0.566647	0.577344	1.07469	0.956661	1.17521	0.814051	1.28759	0.601261	1.23589	0.487447	0.480904	0.179553	0.251983	0.16735	0.649201	0.303598	0.286497	0.304603	0.000958211	0.177671	1.717	0.724371	0.864516	0.416015	0.130975	1.92191	1.02679	1.11416	0.778826	1.10475	1.36499	0.654769	1.10888	1.02331
CD6902	SCAD	0.81643	0.170406	1.05342	1.37449	1.18684	1.25258	0.883353	1.16395	1.11529	0.890491	0.940618	0.898695	1.54251	1.03764	0.288125	0.898393	0.542063	1.43115	0.16356	0.854816	0.884425	0.890985	1.09707	0.499337	0.511383	0.136717	0.106367	0.257692	0.50824	0.588733	1.21147	0.293077	0.743218	0.237724	0.694859	0.629041	0.994861	0.675363	4.47705e-05	0.928481	1.31318	0.656595	0.954635	2.16891	1.27616	0.923818	0.928321	1.15093
CD6906	MI	0.434431	1.17494	0.7813	0.705975	0.794305	0.532808	0.699801	0.749012	1.40994	1.52558	1.26022	0.792853	1.07233	1.08941	0.442633	0.67148	0.799034	0.888294	2.21241	0.892333	0.946005	0.517199	0.649562	0.581351	0.403065	7.79724e-06	0.60002	1.7737	0.345026	2.58466	1.08297	0.0485415	1.803	0.00152312	0.697192	0.00131543	1.20473	0.379463	0.116149	2.20218	0.980546	0.884703	0.749379	1.48814	2.50305	1.57799	0.952219	0.741115
CD6909	UA	0.702605	1.06234	0.806598	1.24986	0.671646	1.03357	0.755332	1.69423	1.12609	1.03791	1.27887	1.46297	1.45714	1.45228	0.479531	0.569571	0.882863	1.41463	0.689459	1.71444	1.07768	0.721292	0.740516	1.12829	0.391479	1.80708e-05	1.71536	6.05357	1.65903	2.99205	1.9969	0.0964996	0.518618	0.00392776	0.562633	0.562441	1.84489	0.838582	0.258472	1.35178	1.56868	0.946357	0.866084	1.29462	1.3077	0.774618	1.12416	1.29678
CD6930	SCAD	0.548921	0.936744	0.946792	0.615583	0.927256	0.659006	0.506232	0.813706	0.876221	1.58964	0.525825	0.849138	1.07005	0.965827	0.261284	0.667238	0.517365	0.873572	1.87167	0.933563	1.02175	0.716343	0.640519	0.000558831	0.462614	7.93604e-06	0.170359	0.475669	0.348756	1.37304	1.26304	2.2729	0.000915155	3.92533e-06	0.00156269	0.00132019	0.805231	1.05978	0.133412	1.14075	1.0224	0.696667	1.49582	0.837691	1.85322	0.533456	1.08012	1.10958
CD6947	SCAD	0.54264	0.492031	0.480604	0.462693	0.882995	0.747469	0.361168	0.788313	0.807176	0.340925	0.587175	0.992475	0.997036	0.765101	0.340328	0.421317	1.08271	0.937322	0.979841	0.551711	0.837976	0.4521	0.871812	0.397161	1.47677	6.62277e-06	0.883995	0.686741	2.27698	0.823039	1.17025	0.309024	0.205421	4.60044e-05	0.263513	0.883466	0.851588	0.481391	0.049479	1.04532	1.00262	1.14106	1.4726	1.01209	0.530849	0.564196	1.06328	1.01768
CD6948	UA	0.494912	0.641764	0.8171	0.936143	0.970218	1.09383	0.42747	0.945499	0.881339	0.914945	1.22084	1.19739	1.35027	0.784273	0.54029	0.867012	1.42871	0.754399	1.36631	0.814176	0.865429	0.856643	1.53373	1.63203	1.49792	4.15644	1.04668	0.887292	0.786469	1.39179	0.906555	0.0852288	0.565401	3.75221	1.59105	0.669122	0.758015	1.20652	0.359655	0.593531	0.973683	1.12353	0.971042	1.16689	1.15444	0.42079	3.21351	4.1615
CD6950	MI	0.741006	1.1139	1.65833	0.717188	0.78863	1.02526	0.8758	0.781304	1.13307	1.04806	0.347606	0.874153	1.06089	0.792377	0.341611	0.942554	1.74988	1.06136	0.380511	1.0862	1.04315	0.415653	0.849131	0.813829	0.967891	7.80819e-06	0.351083	0.727332	0.519543	0.6116	0.583239	0.312309	0.991307	3.75767e-06	0.23943	0.00123655	0.649079	0.477021	0.125246	1.37468	0.968497	1.17429	0.832474	1.28519	1.26638	0.943628	1.25012	0.873276
CD6966	SCAD	0.271569	1.3207	0.658875	0.708552	0.741673	0.806904	0.452721	0.757593	1.59727	1.39895	0.982285	0.7399	0.90176	0.688827	0.251346	0.410277	1.11273	1.09574	0.387938	0.592271	0.86673	0.360848	0.0939108	1.07322	0.284702	2.5966	0.372721	0.219657	0.162005	0.0775147	0.0907522	0.0405839	0.000937626	2.58248	0.00157216	0.00131002	0.90013	0.204418	0.162049	1.83278	0.762967	0.217151	1.20046	0.534302	1.83473	0.392716	1.22739	1.2101
CD6977	UA	0.331235	1.18189	0.272783	0.741949	0.90714	0.630344	0.413444	1.09804	1.65902	1.052	0.788878	0.848384	0.940951	0.75986	0.213161	0.465391	0.431481	0.72721	0.680672	0.805049	0.904395	0.547381	0.577936	0.489594	0.243325	1.3896	0.0952855	0.216748	0.182061	0.232186	0.106901	0.0335995	0.00100086	1.47823	0.00157214	0.00127642	0.475516	0.00042812	4.65757e-05	1.1101	0.547566	0.559766	0.870219	1.14338	0.339269	0.582496	0.79019	0.560676
CD6980	UA	0.958283	1.51439	1.23835	0.904103	0.942326	0.632109	0.668892	1.25432	1.28085	1.08661	1.5477	1.00905	1.15998	1.51494	1.18032	0.748163	0.408399	1.02795	0.275822	1.25865	5.47935	1.09525	1.99874	1.39126	7.84721	1.82128e-05	2.29703	0.885928	0.951395	1.0951	0.827487	0.572499	2.2138	0.00352486	2.78632	0.868782	2.57801	0.512092	4.16202e-05	1.57082	1.32376	0.879214	0.598564	1.11944	0.905	1.37613	1.00313	1.1864
CD7001	UA	0.837449	1.67328	2.0517	1.29454	0.661039	1.52503	1.05184	0.93183	1.09896	1.05688	0.438182	1.08276	0.93695	0.00115576	1.07242	0.0760862	0.00169219	0.785394	0.00173376	1.05794	0.924188	0.00718012	0.00142683	0.0896086	5.28148	0.205856	52.0438	0.0959379	0.000422091	0.346367	0.166838	3.31454	0.0547083	0.00013666	277.289	0.0607694	0.850362	12.5458	0.00579358	0.0171266	0.885712	0.0119895	4.18769	0.00936924	0.612733	0.0476302	4.8442	17.1724
CD7003	SCAD	0.732738	0.693463	1.16982	1.47999	0.905858	1.43986	1.31434	1.28538	1.06128	1.39967	0.70944	1.58522	1.07762	0.00171692	1.02407	0.0412929	0.16371	0.599419	0.00344942	1.02813	1.25636	0.000418764	0.00139945	0.131194	5.41731	0.285051	0.456459	0.124216	0.000148401	1.07014	0.0453706	0.599477	0.15382	0.000136364	5.54328	0.114332	1.13807	21.2394	0.00466009	0.016482	1.05985	0.0108426	5.32141	0.0252884	0.558994	0.0445106	2.95217	7.51522
CD7021	UA	0.556298	0.503602	0.533252	1.37136	0.855524	1.12351	1.2904	1.03814	1.04037	1.54776	1.08629	1.12869	1.16516	0.00108792	1.14076	0.0581289	0.00172096	0.907869	0.00195226	1.26763	1.08189	0.000421058	0.00373732	0.234203	23.5027	0.410439	0.598159	0.0985065	0.000323635	0.260973	0.0333192	0.994647	0.117061	0.000136205	5.23363	0.105792	1.2429	13.9444	0.00298204	0.0140062	0.830556	0.0172633	9.86956	0.0100075	0.529595	0.0582946	3.54399	6.25088
CD7022	UA	0.37785	1.10417	1.64171	0.679663	1.05472	0.876187	0.731413	1.43392	1.0781	1.03596	1.52231	0.865018	1.37879	1.06381	0.533023	0.829102	1.0306	1.21693	0.51913	1.34805	1.83596	1.07893	0.896503	1.90075	0.8577	0.0315433	0.571929	1.65334	0.797812	0.592388	1.11257	0.300879	0.378173	0.0204717	1.02194	0.844181	1.39288	0.617438	0.148754	1.01488	1.60334	1.70392	1.63315	2.52224	1.22033	0.563588	0.992167	1.15061
CD7029	MI	0.704644	0.958444	0.723329	0.936204	0.930748	1.22831	1.08497	0.912336	0.976133	0.819659	1.10261	1.02884	0.895211	0.000897334	1.08847	0.0710874	0.00174061	0.625852	0.00159661	1.08528	1.05795	0.00714231	0.00127985	0.140681	21.8748	0.167026	0.357639	0.298514	0.000354306	0.906484	0.0301509	1.94183	0.112425	0.000135868	4.03046	0.0858069	1.01522	14.3075	0.00355926	0.0128114	0.756908	0.0185115	5.67296	0.0275797	0.627327	0.061839	5.1015	11.7897
CD7031	UA	1.37353	1.0706	1.32713	1.02168	1.23372	1.34893	1.23847	1.04798	1.02948	0.894057	1.36144	1.64989	0.792288	0.00137008	1.87567	0.101709	0.183212	0.894913	0.00443786	1.17514	1.05005	0.00485904	0.00304395	0.171304	5.19281	0.414744	0.0869591	0.120046	0.000427707	0.152305	0.0149491	0.303398	0.141687	0.000136516	0.540475	0.00111075	1.06398	16.1294	0.00628596	0.01475	0.645376	0.0397812	7.87708	0.0217855	0.454087	0.041038	2.11987	6.05184
CD7042	UA	0.470607	0.850428	0.608276	0.770338	0.987771	0.662886	0.695363	1.07999	0.797878	0.812668	0.680368	0.591467	1.40415	0.716548	0.472643	0.460908	0.516519	0.952922	1.17877	0.960129	1.11722	0.391018	0.770748	0.594643	0.313029	6.89193e-06	0.249439	1.00805	0.371743	1.17732	0.759039	0.143727	0.4142	5.60456e-06	0.966976	0.00108423	0.889451	0.442111	0.0517407	1.24885	0.937747	0.876721	0.639647	0.684167	0.790759	0.913764	0.80127	0.92355
CD7049	UA	0.7481	0.932676	0.32699	0.722767	0.74717	0.814357	1.04886	0.82765	0.954382	0.9044	0.307419	0.864509	0.908278	0.000685915	0.681044	0.0389084	0.236535	0.803364	0.00195154	1.09808	1.35644	0.00484525	0.0022894	0.379807	36.0469	0.195634	0.0259626	0.136255	0.000184838	0.786304	0.0133048	0.185702	0.103512	0.000136039	0.0016847	0.0567893	0.874807	13.171	0.00205404	0.0173763	1.05396	0.00606544	9.12847	0.010432	0.460104	0.0898295	5.46933	8.74236
CD706	SCAD	0.495869	1.75898	0.304166	1.08119	0.648931	0.865395	0.955144	0.631493	0.796343	1.73923	0.765018	1.00515	0.973052	1.13253	0.276116	2.21965	0.425266	0.870851	1.37893	0.878094	0.857376	0.775955	0.226759	0.867025	0.277524	0.0214901	0.187942	0.637824	0.190049	0.419139	0.985585	2.65158	0.584549	0.00679378	0.326408	0.38712	0.884976	1.75602	0.243051	1.55233	0.974794	0.859648	1.50157	1.00371	0.999434	0.834117	0.857764	0.93302
CD7080	MI	1.29885	1.70664	2.31647	1.05388	1.11948	0.308234	2.75475	0.777592	0.78823	1.65692	0.35446	1.16618	0.869095	1.05089	0.574369	1.36154	1.25558	0.597121	0.347968	0.96185	0.717699	0.372167	0.940624	0.849758	0.579773	6.51157e-06	0.242913	0.0822783	0.792388	0.0842569	0.175956	0.475912	1.11576	5.34143e-05	1.01928	0.715456	0.843494	3.24873	0.120308	1.46181	1.22333	0.958584	1.11115	0.82092	1.13619	0.934256	1.00023	1.08377
CD7087	SCAD	0.467264	1.47824	0.769553	0.375089	1.03452	0.899219	0.433512	0.931383	1.74596	1.47439	1.21849	0.849719	0.992328	0.886221	0.430131	0.5828	1.5363	0.982594	1.21242	1.0013	0.966072	0.853778	2.15809	1.57233	0.847954	4.81446	0.507917	0.914876	1.72574	0.940574	1.53492	0.839657	1.15033	4.7774	0.00153173	0.658844	1.01046	0.651973	0.144102	1.22144	1.07637	2.59363	1.92875	1.27811	0.89325	1.19648	1.06493	1.1211
CD7105	SCAD	0.397784	0.684868	1.28377	0.629564	1.02486	0.656898	0.552939	0.799146	2.34949	0.922468	1.15022	1.01802	1.05049	0.878574	0.552101	0.570276	1.01	0.809221	0.470759	0.985467	0.972687	0.51591	1.25965	0.754599	1.02977	10.3989	0.108581	0.0190579	0.0929884	0.0972246	0.105699	1.54405	0.630415	8.84255	0.00157364	0.626255	0.842975	0.00042805	0.113095	1.17091	0.99333	1.6413	1.51446	1.02411	2.7379	0.955827	0.848817	1.21398
CD7115	UA	0.48466	0.912394	1.33395	0.979176	0.658745	1.43972	0.321147	1.06902	0.756404	1.08587	0.942302	0.980808	0.970559	1.34507	0.42971	0.382407	0.694736	0.943533	0.668792	1.40816	1.2619	0.5381	1.44727	0.735181	0.332914	0.949113	0.616671	1.20728	0.0707879	1.84138	0.999178	0.0515414	1.55469	0.996272	2.83269	0.816973	1.44064	0.201597	0.261021	1.31732	0.868701	1.09808	0.715367	1.19299	0.808499	1.40151	1.02708	1.36297
CD7117	MI	1.29055	4.43327	1.77141	0.935139	1.4731	1.18834	1.54159	1.0829	1.33949	1.17672	1.03207	1.08211	1.5057	0.598999	0.550333	1.50404	0.830799	1.41622	0.498531	1.29494	1.11586	1.40264	1.12626	1.29995	0.916297	0.00468223	0.555059	0.0582174	0.202424	0.112498	0.0723221	0.214485	1.93595	0.00467805	0.877579	0.636803	0.774731	0.792751	0.495587	0.640006	1.05625	1.41478	1.31217	1.49879	1.23146	1.4939	0.734558	0.788605
CD713	UA	0.683375	1.15	0.611296	0.937794	0.697587	1.1932	0.735147	1.01578	1.08364	1.2137	0.268598	1.10488	0.756755	1.153	0.360837	1.49877	1.26791	1.27198	0.720215	0.889715	0.903827	0.871947	1.19432	0.316339	0.392256	1.12989	0.279675	0.058779	0.170018	0.214915	0.132809	0.235069	0.361742	0.390128	0.407429	0.467205	0.977169	0.529017	0.0661088	1.15241	1.0367	1.83201	1.98822	1.93897	1.47106	0.51796	1.30842	1.3385
CD7171	SCAD	1.06322	1.17282	1.26107	1.2056	0.899936	0.939323	0.426012	1.05707	1.18957	0.983522	1.64464	0.96917	1.45371	1.20093	0.594242	0.479036	0.592286	0.965108	2.9944	1.25302	2.38193	1.22381	2.72395	1.23644	6.05848	0.624661	1.65566	4.00064	6.0087	2.6346	1.33595	0.654076	4.06277	0.889521	1.0261	0.726445	1.85559	0.70099	0.115806	1.12186	1.16384	2.49863	1.77452	1.49139	2.19069	2.81543	1.1978	1.12102
CD7172	UA	0.957114	1.53085	2.18236	0.927241	0.911452	0.672317	1.27842	1.39033	1.05924	0.96473	1.69215	0.847848	0.669983	0.980967	0.410777	0.761522	0.586677	0.980891	0.41458	1.78324	5.63182	0.85845	1.56352	0.790202	0.289354	3.22157	1.15785	0.392341	0.115509	0.183099	0.192896	0.136206	0.151374	3.25455	0.378337	0.438031	2.34166	0.27645	4.14086e-05	1.3116	1.54295	0.500162	0.73255	1.28353	0.709949	0.65714	0.953067	1.23052
CD7181	UA	0.540041	1.12284	0.64899	0.807182	0.793669	0.878743	1.02794	1.28198	0.952027	1.03505	1.1027	0.962789	1.24325	1.25795	0.684263	0.848852	0.877098	1.06643	0.488792	1.5337	1.5499	0.730724	0.247695	0.629657	0.327988	1.7776e-05	0.863375	1.19682	1.43727	0.764146	0.936176	0.155318	0.410096	0.00270058	0.518245	0.532205	1.55614	0.703791	4.22993e-05	1.17118	1.23791	1.29663	1.04152	1.23312	0.961649	0.734671	1.00066	1.09441
CD7193	SCAD	0.662419	0.988817	1.61992	1.00863	1.15757	2.26221	0.540554	0.99454	1.16714	1.05509	2.62814	1.12552	1.38194	1.56595	0.497826	0.801297	1.11553	1.38577	3.32285	1.14399	1.00369	0.915193	0.818046	2.56525	0.595337	0.2486	0.527389	5.4597	2.82067	5.26919	1.94777	1.10734	0.406646	0.156567	0.464408	0.605342	1.76155	0.743057	0.159882	1.04303	0.580453	1.32384	1.02178	1.44784	0.993826	0.607307	0.891864	0.947854
CD7208	UA	0.45676	0.761834	0.735735	0.653455	0.821301	0.585039	0.475236	1.1195	0.802352	1.01694	0.808472	0.372879	1.08104	0.728223	0.280478	0.38902	0.534589	0.953328	0.703955	1.05222	0.991317	0.487798	0.476576	0.443736	1.39307	0.10353	0.131281	0.142478	0.161265	0.326021	0.287599	0.0958616	0.384727	0.0905653	0.00155468	0.00132442	0.993464	0.298943	0.0805365	0.913482	0.697327	0.72849	0.745486	0.584215	1.06312	0.706206	1.04169	1.02407
CD7209	SCAD	0.564955	1.23359	3.02725	0.346676	0.973412	0.69782	0.743196	0.771408	0.61666	1.764	0.593644	0.933616	0.930926	0.830332	0.520092	0.518657	1.01492	0.544163	0.945651	1.03263	0.938202	0.634208	1.67283	0.676082	0.130343	8.16367e-06	0.496215	0.483352	0.887088	0.518458	0.675837	1.20145	1.03654	4.04845e-06	0.00155166	0.49347	0.870332	0.350417	0.141913	0.819422	0.546606	0.761792	0.904735	1.09353	2.00828	1.33395	1.12856	1.00245
CD7224	UA	0.889504	1.0012	0.403616	1.27356	0.645235	0.536911	0.812352	0.963992	1.0868	0.54602	0.785437	0.712845	1.32641	0.000729568	0.931439	0.187998	0.00121965	0.522964	0.00111207	0.836666	1.17931	0.0119031	0.000660338	0.120216	2.44967	0.0261856	0.0993806	0.11804	2.695e-05	1.62524	0.00437321	1.05868	0.0710128	0.000140356	1.63661	0.190259	0.926756	27.6619	0.0111794	0.0140722	1.02936	0.023421	2.28374	0.000356608	0.229922	1.49022	0.000472961	6.04811
CD723	UA	0.76359	0.778621	0.480753	1.2336	0.889767	0.789848	0.432794	0.931138	0.90149	0.023902	1.06809	0.912292	1.15467	0.80697	0.561203	0.38995	0.362148	0.449154	0.504126	0.902499	1.35584	1.28259	0.674357	0.116407	0.451723	1.57297	0.63205	0.239639	0.319338	0.420717	0.420868	0.10634	0.640533	1.59623	0.704907	0.802903	1.51556	0.627464	0.132183	0.706165	1.32123	0.778613	0.684756	0.811385	1.37203	0.58027	0.91043	0.881361
CD7230	MI	0.442809	0.894166	0.735959	0.670421	0.88195	0.917579	0.388524	0.917315	2.36439	1.11362	0.653655	0.720998	1.11756	0.816677	0.547203	0.551686	0.38443	0.67171	0.963819	0.723456	1.0804	0.601548	0.137859	0.627815	0.335777	0.504537	0.288651	0.0920832	0.216562	0.0818461	0.315502	0.185202	0.805064	0.49921	0.00157294	0.00130814	1.44372	0.451465	0.0739305	1.34007	0.774629	1.16271	1.22512	1.07638	2.0896	0.772252	1.18787	0.877823
CD7234	UA	0.566081	0.851632	0.677378	0.776382	1.26848	1.53128	0.515443	1.32775	2.55784	1.43204	0.897726	0.727373	1.10188	0.727284	0.543712	0.371746	0.516924	1.34564	1.65615	1.00552	1.12376	0.709327	0.727593	0.601221	0.372208	4.04424	1.30193	0.446069	0.726856	0.976346	0.834501	1.53723	1.80482	4.2209	0.00157361	0.00130625	0.988114	0.000430032	5.03211e-05	0.000430741	0.71533	0.852378	0.769345	1.48966	1.82092	1.0822	0.791105	0.727625
CD7238	UA	1.08802	0.997428	2.33003	0.864419	1.16437	0.93943	0.430653	1.07918	1.40047	1.41262	0.796396	1.18006	1.06139	1.15981	0.605412	0.484051	0.46255	1.12686	1.18128	0.755032	0.910056	0.643075	0.311391	0.538463	0.344935	0.00797976	0.821184	0.923242	2.69734	1.15929	1.57526	0.32811	1.51849	0.00882363	0.00156695	0.00131709	1.08258	0.336574	0.136886	1.5291	0.787561	0.498016	0.571817	0.810099	1.47486	1.28725	1.12381	0.981038
CD7240	UA	1.22078	0.805988	1.07261	1.42541	0.84958	0.979	1.15099	0.772353	0.951113	0.88726	0.433588	0.874911	0.662885	0.000776879	0.666245	0.0708202	0.00189215	0.492677	0.00167088	1.05713	0.681127	0.000508322	0.00105317	0.176028	5.71722	0.0923322	0.000131486	0.0475127	0.000508651	0.380151	0.0445026	0.143873	0.0934213	0.000127825	0.00178486	0.00105445	1.17373	6.99976	0.00548385	0.0274418	0.819561	0.00741134	3.77186	0.0309221	0.57895	0.0843701	3.11964	10.9971
CD7246	MI	0.639369	1.08574	1.11181	0.714564	1.25682	1.70106	2.02038	1.3274	3.49601	1.36557	1.33203	1.4533	1.11485	0.898747	0.5693	2.41648	1.59687	1.75353	0.46475	1.10541	1.06303	0.817268	1.44915	0.412309	0.89848	0.0288215	0.33918	0.513442	0.997809	1.59244	1.13002	0.656471	0.638191	0.0293212	1.81904	0.00130435	0.903232	3.76691	5.0209e-05	0.314886	1.04363	2.40933	3.68167	3.17099	6.07336	0.442574	0.812128	0.537673
CD7253	UA	0.834139	0.939652	1.52433	2.00746	1.04811	1.92252	0.524401	0.638594	1.22265	0.906392	4.66769	1.37027	1.28431	1.07615	1.10479	0.775656	0.447992	1.44735	0.86608	1.28114	1.44685	1.17469	1.87186	0.998997	0.924111	0.00503954	0.156746	0.480669	0.167691	0.316562	0.268775	1.57052	4.71604	0.00618925	1.90124	0.613678	1.30485	0.65274	0.151588	1.03824	0.960622	1.18351	0.884589	2.03373	0.885308	2.95543	1.0477	1.11551
CD7256	UA	0.664246	0.722626	1.98483	0.384057	1.12942	0.672235	0.563569	1.04076	0.395135	1.03998	1.46446	0.905112	0.934114	0.821146	0.398001	0.715473	7.48896	0.955472	0.874557	0.799113	1.06407	0.546037	0.284443	1.2508	0.406881	11.1753	0.116826	0.228173	0.14824	0.132604	0.2044	0.0167851	0.387346	8.16901	0.702839	0.489282	0.921123	0.332079	0.0476706	1.21718	0.659544	0.777435	1.27421	1.28212	2.06158	0.623338	1.27514	1.39152
CD7257	UA	0.00101126	1.12711	1.49727	0.345248	0.938849	1.40959	0.34279	0.921408	3.42377	1.58324	0.596462	0.999846	1.08231	1.04962	0.669632	0.414163	1.65728	0.95212	1.28363	0.995106	1.00298	0.554016	1.71815	0.73942	0.875384	0.0178688	0.443233	0.0948273	2.80914	0.578456	0.83152	4.35005	1.08866	0.0173156	0.00157462	0.302459	0.971653	0.00042938	0.0823421	1.68413	1.14701	1.01124	1.27969	1.20872	2.82012	0.720414	1.13669	1.07144
CD7260	SCAD	0.654591	1.69641	1.29855	0.555197	0.734923	0.566533	0.743231	0.873485	0.385887	2.32403	0.788812	0.701256	0.967536	0.678449	0.488885	0.687752	1.00297	0.535927	0.6651	0.820552	0.977323	0.446295	0.210604	0.860016	0.326154	0.0107812	0.457669	0.183438	0.220895	0.612158	0.503881	0.13916	1.05904	0.0141824	0.00154188	0.378176	0.988542	0.452526	0.0857179	1.67959	0.620007	0.833557	1.33612	0.982681	1.7951	1.36823	0.90571	0.734978
CD7266	UA	0.711925	1.30982	1.0932	0.932623	1.02872	0.875731	1.05497	1.07556	0.400163	2.15855	0.596256	0.807813	1.01455	0.527024	0.288018	1.1277	0.432632	0.5834	0.56718	0.799886	1.10931	0.38791	0.642875	0.729354	0.740176	0.664668	0.342587	0.3412	2.19067	1.06675	1.2601	1.76237	0.000877628	0.680884	0.00153844	0.00133075	0.816669	0.780698	0.110602	1.07681	0.708873	0.629973	1.16558	0.529583	1.84076	0.636373	0.896769	0.799898
CD7278	SCAD	0.993002	1.11939	1.75837	1.34999	0.990223	1.57899	1.23881	1.28199	1.13586	1.14566	1.62459	1.43468	1.20653	0.000967118	1.36469	0.0690821	0.12701	0.72008	0.00239935	1.25575	1.01784	0.000428044	0.0011657	0.195317	3.04439	0.186769	0.012537	0.069412	0.000580962	0.133029	0.0340024	0.509151	0.0867946	0.000135692	0.00168964	0.0707257	1.19269	13.2587	0.0073418	0.0130051	0.698541	0.00980523	5.291	0.0103254	0.446814	0.0443859	2.98595	6.87165
CD7280	SCAD	0.809519	1.18018	0.932964	1.03143	0.965022	1.18141	0.535493	1.33936	1.15496	1.07962	1.27271	1.07636	1.48312	1.08723	0.458447	0.421577	0.354119	0.957784	1.04742	1.07766	1.43792	0.865707	0.831622	0.789108	0.524309	1.13761	4.35093	0.420673	0.981021	0.301626	0.658368	2.14653	1.26979	1.04716	2.89148	0.837537	1.71266	0.612369	0.136197	0.988858	1.29384	0.888494	0.582898	1.4867	0.645228	1.28556	1.27645	1.16434
CD7285	MI	0.934772	0.880891	1.90123	0.642793	0.866906	0.553207	0.554243	1.13267	0.489011	1.35087	0.641048	0.606808	1.06523	1.02376	0.335996	0.580179	0.000931675	0.905504	1.72291	0.952776	0.997172	0.416224	0.946334	0.626014	0.317881	8.22788e-06	0.21268	0.149778	0.467332	0.205797	0.374412	0.321695	0.506592	4.08329e-06	0.00154851	0.00132703	8.61795e-05	0.371014	0.128357	1.26352	0.889262	1.1077	1.07557	0.652632	2.03587	0.82777	1.03397	1.00854
CD7286	MI	0.765649	1.93166	0.851938	1.61495	1.12059	1.64106	0.814974	2.00023	1.49335	1.04534	2.11892	1.12746	1.41399	1.16993	1.06756	0.823194	0.951187	1.32903	2.24633	2.12353	6.53447	0.88984	0.802299	0.704981	0.653544	2.50566	0.264115	0.906435	2.04548	0.373329	0.886122	0.536342	1.35304	3.12033	2.68129	0.575386	2.7342	0.816032	4.12043e-05	1.01365	1.16466	1.28738	0.831144	1.46171	1.46554	1.02525	0.950461	0.957533
CD7296	SCAD	2.70326	0.426533	0.643153	0.869856	1.19484	1.11506	1.31588	0.787506	0.990659	2.76789	1.28147	1.15044	1.0973	0.00139647	0.774799	0.0385878	0.0015934	1.14509	0.00425254	1.21449	0.562471	0.0067517	0.00265519	0.112492	4.74924	0.242099	0.839029	4.99127e-06	0.000605345	0.0908777	0.0446071	0.140941	0.303627	0.000137543	13.1968	0.375372	0.544134	28.3627	0.00374708	0.0205044	0.972932	0.0174359	8.58628	0.00838188	0.404624	0.0180651	2.53276	3.77938
CD7297	UA	0.633284	1.17811	1.28508	0.880761	1.20224	0.509039	1.6237	0.801333	0.934528	1.16414	1.06662	1.33285	1.15541	1.05781	0.607302	1.44677	0.588801	0.939917	0.355058	0.855068	0.949139	0.532012	0.650257	0.451036	0.875368	0.0041719	0.54712	0.978816	2.49374	2.76501	2.31576	4.15293	1.0701	5.22692e-05	2.15113	0.58677	0.72849	1.83185	0.0806603	0.618563	1.25186	1.03945	1.00674	3.11864	0.847829	0.895389	0.878924	1.16738
CD7304	UA	0.975067	0.987359	0.82311	0.60721	0.758682	1.00517	0.687637	0.811472	0.949109	0.998304	0.985678	0.795693	1.00683	0.000993088	0.555563	0.0424766	0.125012	0.670555	0.00176807	0.640618	0.620014	0.0187321	0.0012684	0.103823	33.1015	0.182518	0.084199	0.033836	0.00027392	0.134745	0.114982	0.375074	0.126805	0.000126275	0.341593	0.0730483	0.674135	12.9171	0.00501079	0.0072731	0.607801	0.0059092	4.67844	0.0115235	0.52538	0.474645	2.12966	8.3141
CD7320	UA	0.657673	1.36614	1.01893	0.946833	0.821204	1.12731	1.11745	0.890048	1.0302	0.606965	1.11108	0.638357	0.985502	0.000714543	0.87518	0.0556461	0.00194225	0.614417	0.000893519	0.936034	1.22793	0.000484331	0.00231786	0.229126	31.2059	0.261388	0.000128441	0.0441709	0.000234972	0.493411	0.18992	0.886442	0.11151	0.000131314	0.00174815	0.0406551	0.780309	20.3025	0.00379308	0.0130933	1.17289	0.0134751	4.04726	0.0206562	0.343068	0.0307039	5.13764	8.46353
CD7325	UA	0.746619	1.57435	1.05803	0.721349	1.0522	0.755861	2.04466	1.03107	1.02247	1.78497	0.995169	1.10752	1.27574	1.12221	1.1953	1.43477	0.55164	0.98065	0.514298	0.850105	1.12671	0.862971	0.56937	0.581924	0.355681	0.377211	0.825104	0.223395	0.0768807	0.200032	0.221337	1.87925	1.72424	0.382215	1.7539	0.797068	1.22789	0.419472	0.101054	1.15958	0.674523	0.675602	0.621261	0.662247	0.685317	1.49026	1.06292	1.04398
CD7353	MI	0.684535	3.60869	2.96393	1.42248	1.14922	2.57077	0.627101	0.833845	0.901588	3.59919	0.316974	1.4709	0.615453	1.53296	0.956367	1.98815	3.37096	1.55784	0.653147	0.826124	0.905413	1.96762	4.27997	8.36338	2.71319	0.0691603	0.517993	0.232292	0.100756	0.051143	0.197005	0.212714	9.41551	0.0306991	1.17825	0.971086	1.00557	0.533886	0.134425	1.75081	0.991831	0.897195	1.58879	0.534762	0.781274	6.13362	0.768525	0.908565
CD7368	UA	0.937019	1.64572	1.12253	1.13118	0.803808	1.08738	0.797797	0.825946	0.856146	1.07982	0.304895	0.745371	0.778902	0.00166904	0.801839	0.0744764	0.00181236	0.751104	2.45636e-05	0.781483	0.853688	0.0240737	0.00135174	0.162186	1.54403	0.106088	3.38449	0.0533824	0.000160167	0.0751812	0.242438	0.290932	0.0520784	0.000125225	30.1059	0.0919713	0.768135	9.4391	0.00152432	0.00679254	0.592226	0.00704142	5.57925	0.0103268	0.541188	0.28959	3.09313	10.7274
CD7372	SCAD	0.562666	1.13949	0.787215	1.15273	0.792661	1.16783	0.714492	1.55533	0.956339	1.00328	1.22742	0.760729	1.02616	0.00178982	0.694849	0.0824446	0.00147777	0.83093	2.78e-05	0.930438	1.00701	0.000343402	0.00421089	0.344545	13.7576	0.269097	0.849911	0.167595	6.64839e-05	0.273878	0.283023	0.732074	0.0449141	0.000477168	16.7702	0.0830259	1.29389	25.6586	0.0025644	0.0120373	0.959872	0.0128325	11.9031	0.00964086	0.528216	0.0623768	1.85923	10.0341
CD7382	UA	0.00107815	0.846527	1.22339	0.680087	0.714295	0.528169	0.328224	1.03894	0.283265	1.08135	1.10628	1.04027	0.93836	1.11224	0.41077	0.319636	1.39472	0.873808	1.29828	0.584634	0.937113	0.374985	0.462468	0.779185	0.557733	0.500865	0.393791	3.41601	0.239435	5.2443	2.97745	0.399289	0.0008215	0.508034	0.00149875	0.51478	0.332224	0.398446	4.8844e-05	1.05942	0.943379	0.618518	0.639013	1.36594	1.1166	0.57239	0.479955	0.753717
CD7393	UA	0.415085	1.13075	1.41774	1.22401	0.825108	0.88235	0.522144	0.860552	0.314865	1.66278	0.792158	0.920693	0.839781	0.83495	0.352215	0.404929	0.534259	0.751917	2.03608	0.389764	1.04396	0.515231	1.4888	3.26471	0.651914	9.10664e-06	1.33864	1.18473	2.44325	2.40509	1.84437	0.151855	1.25862	4.5649e-06	2.92081	0.385865	8.6954e-05	0.000440036	0.0689951	1.54829	0.892845	0.800725	0.687624	0.679656	1.01069	1.53362	0.876461	0.865328
CD7411	MI	0.576638	1.85238	0.76982	0.42771	0.824894	0.487357	0.965943	1.83973	0.124488	1.79776	0.824445	0.658686	0.928246	0.427232	0.384178	1.04149	1.70545	0.950112	0.269774	0.631519	1.30673	0.272845	0.766094	0.00058334	0.540015	1.25893e-05	0.521058	0.35433	0.14848	0.237293	0.250285	0.467806	1.09074	0.00208603	0.00144463	0.401939	0.549998	0.62591	0.0986202	1.12476	0.66373	0.651463	0.441169	1.49578	0.967745	0.830616	0.909282	0.99886
CD7412	UA	0.431614	1.3491	1.02403	0.452456	0.74078	0.887812	0.402519	0.79879	0.152447	1.95654	0.265008	0.506329	0.75985	0.590573	2.41387	0.353542	0.551746	0.471826	0.660039	0.482226	1.16281	0.565426	2.40578	1.89595	1.95884	0.107761	0.126178	0.117208	0.466839	0.0636164	0.258807	0.824022	1.47332	0.11	2.30168	0.833901	0.582456	0.317137	0.0765375	1.27117	0.732634	0.600897	0.611221	1.60015	0.524192	1.97153	0.968543	0.844216
CD7416	UA	0.801411	1.29673	1.00096	0.689455	1.22716	0.470129	1.8751	1.04612	0.869405	1.30311	0.550001	1.07968	1.33939	1.02512	0.508111	2.32137	0.870758	0.716391	0.227714	0.964819	0.990728	0.554024	1.1357	1.14298	0.231432	6.80561	0.207454	0.177553	0.112989	0.504735	0.182602	0.453548	0.582921	6.68793	2.03338	0.957717	0.950881	0.531167	0.107331	0.830104	0.754406	0.689077	0.716748	1.23512	0.772085	0.633564	1.16427	1.19507
CD7418	UA	0.749345	1.30069	1.49502	1.58412	0.900173	0.815809	1.70718	1.1777	1.54914	1.35729	0.747572	1.47118	1.28018	0.904733	0.646568	1.30843	0.8042	1.33685	0.150909	1.09597	1.018	0.523136	2.33392	1.01213	0.548597	0.223446	0.398576	0.0542077	0.233295	0.315339	0.252492	1.61496	0.976039	0.19813	1.41569	1.00205	0.966152	0.340356	0.0563454	1.10795	1.10052	0.94621	0.99348	1.28835	0.762953	0.790043	1.38321	1.28635
CD7424	UA	0.535039	2.4233	2.11279	1.04916	0.963163	1.1899	0.670917	0.982272	1.0002	3.7343	1.35607	0.79216	1.10185	1.24703	2.40527	0.854518	0.000935294	1.4379	0.787679	1.04925	0.89109	0.579448	0.703529	0.537034	0.511219	8.04392e-06	0.135911	0.642758	0.205151	1.30744	1.11316	0.244269	0.000906306	3.9836e-06	3.61694	0.00132306	0.516166	0.273605	0.038345	1.47678	0.828423	0.658565	1.09756	0.912848	1.50411	0.780262	1.0696	0.645624
CD7454	SCAD	0.681905	1.71315	0.967105	1.18793	0.816053	0.704747	0.973615	1.33969	1.16079	1.76796	0.690423	1.6688	1.57992	0.931576	0.440452	0.666566	0.847532	1.37891	0.259428	1.16202	1.1036	0.563032	0.151266	0.92041	0.354319	3.13798	1.326	1.79992	1.99738	3.33276	2.30975	0.0948315	0.411194	2.773	1.70541	0.744286	0.941517	0.437277	0.0501917	0.666781	0.91753	0.68768	0.777084	1.10199	0.72542	0.499937	0.994522	1.30573
CD7456	SCAD	0.70146	3.39039	0.17847	1.30888	0.884078	0.1682	1.82177	0.864406	1.10749	4.02122	1.29478	1.33238	1.19929	0.962736	0.84642	0.673807	0.270221	1.26952	0.269805	0.920338	0.638331	0.949264	1.12065	0.463968	1.65841	0.594824	0.337945	0.302694	5.87371	0.15844	1.049	0.726708	0.47266	0.550906	0.867948	1.1774	1.25954	0.447224	0.158271	1.65308	1.14942	2.99368	3.38668	1.18854	3.40371	0.586701	1.41926	1.23549
CD7459	UA	0.973427	0.709866	1.29467	0.802416	1.07802	0.634775	0.71255	1.06769	0.999974	0.707698	1.13944	1.04243	1.32592	0.592694	0.504333	0.635339	1.59584	0.700166	0.146744	0.958204	0.942836	0.632657	0.846518	0.961974	0.3071	6.52499e-06	0.469883	0.302566	0.272427	0.424356	0.728458	0.421072	0.439654	5.29207e-05	2.65346	0.668405	1.35286	0.488812	0.120923	1.07337	1.01777	0.455987	0.870691	0.733586	0.439721	0.388587	1.38306	1.29798
CD7460	SCAD	0.594764	4.78935e-06	1.97502	0.471034	1.7364	0.374479	1.06841	0.337595	0.310761	0.265778	0.255513	0.787281	0.815493	0.753363	0.305775	1.08682	0.840679	1.04548	0.772991	0.300552	0.299449	0.48463	1.4806	0.000553007	0.869319	8.92566e-06	0.159054	0.0746257	0.187409	0.139499	0.166719	1.06401	1.02754	4.46499e-06	0.00151745	0.306294	0.613063	0.000438958	0.117121	0.835101	1.01297	0.383187	0.466478	0.725895	0.970708	0.994946	0.820113	0.8236
CD7464	UA	0.750569	0.341639	0.917806	1.01098	0.772392	0.995338	0.950654	0.723473	0.926035	0.89289	0.508029	1.26072	0.88145	0.00118514	0.560226	0.0761362	0.00184057	0.632766	0.001018	1.07317	0.676271	0.0109796	0.0016249	0.0683999	5.49214	0.130412	6.20025	0.0420393	0.000249935	0.361145	0.0614657	0.31937	0.116845	0.000126059	23.1951	0.054553	0.804306	10.3862	0.00354622	0.0102638	0.568696	0.00759224	6.32227	0.013448	0.308877	0.259047	2.50209	8.2898
CD7469	UA	0.421257	1.38625	1.85933	0.588671	0.751066	0.502525	0.399809	1.08104	0.236509	1.63914	0.589557	1.0215	0.85227	0.94779	0.567843	0.390019	1.02908	0.964746	0.426509	0.584936	0.858255	0.350985	0.549089	0.311912	0.589311	0.0286114	0.341181	0.270666	0.195642	0.243095	0.112369	1.51098	2.77056	0.025114	1.02248	0.58589	0.680286	0.000445318	4.85e-05	1.27548	0.94116	0.467427	0.734418	1.59509	1.37473	2.3977	0.760539	0.74256
CD7475	MI	1.0868	1.44937	2.0954	1.14686	0.89818	1.25881	1.28234	0.978049	1.05268	1.41727	0.660762	0.704283	1.3544	0.994344	0.539742	0.887142	0.678966	1.72697	1.0928	0.954011	0.838489	0.792122	1.80823	1.99866	0.724313	2.27714	0.550434	0.768849	0.228065	0.478853	0.88275	0.0525956	1.0296	2.19361	0.979139	0.828269	1.28659	0.525189	0.117184	1.11778	0.704763	0.832535	0.876566	1.04018	0.914158	1.12543	0.982346	1.09044
CD7479	UA	0.476769	1.3481	1.39469	0.716153	0.72124	0.830949	0.248797	1.16969	0.23148	1.46556	0.488485	0.71486	0.903124	0.699969	0.481375	0.322402	0.549801	1.10332	0.520388	0.555785	0.971915	0.350084	1.81941	0.831876	0.77004	3.2316	0.255076	0.137178	0.465383	0.0813956	0.207825	0.350513	1.44165	3.29635	0.743068	0.445313	0.863305	0.00044632	0.0536523	2.31429	0.747754	0.481554	0.463977	0.757165	0.41763	2.25121	0.930415	1.18388
CD7501	UA	1.08177	1.80904	0.757574	0.893315	0.91928	1.77809	0.929783	1.00247	1.00867	1.67083	1.71511	1.3354	1.04493	0.894714	0.462347	0.75818	0.528568	1.31806	4.02506	0.63716	0.97826	0.747542	1.03355	0.000539625	2.71205	7.84043e-06	0.909393	0.407382	2.77314	0.342981	0.904849	0.7988	1.91711	3.73565e-06	0.57553	0.51611	0.867354	2.93961	0.745547	0.952229	0.822421	0.988752	1.50642	1.28914	1.29613	0.700245	0.952939	0.634054
CD7513	UA	0.0010836	0.993391	1.2842	0.579935	0.740387	0.585966	0.911949	0.789903	0.192972	1.53219	0.937107	0.866146	0.837669	0.682875	0.478707	0.544526	0.662076	1.39956	0.480748	0.550604	0.99703	0.493029	0.982693	0.000553002	1.33516	0.326224	0.435867	0.213581	0.941588	0.243449	0.573957	0.859863	0.500702	0.338988	1.9418	0.615099	0.462964	0.000444387	0.1237	1.33364	0.76529	0.77717	0.457299	1.34066	1.47935	1.04314	0.710095	0.902359
CD753	MI	0.659705	1.55039	0.468638	0.474559	0.669269	1.67275	1.00304	0.804422	0.86833	1.16483	0.855562	0.969424	0.83616	0.929052	0.49207	0.713452	1.14201	0.786844	0.991329	0.732709	1.0348	0.423051	0.452815	0.523864	0.333256	7.67111e-06	1.48677	3.53612	1.75713	1.59365	1.98479	0.456854	0.000967234	3.70505e-06	0.989516	0.379105	0.581687	1.01645	0.0481863	1.08538	1.16863	1.07252	0.783103	0.642829	0.667833	0.595752	1.08514	0.743326
CD7534	UA	0.40861	0.993648	2.56073	0.538564	0.81481	0.509587	0.597998	0.77571	0.877847	0.934781	0.704333	0.972186	1.09931	1.14047	0.848971	0.574284	0.91275	0.614903	0.293486	1.03094	1.40147	0.597463	1.45575	0.555702	1.51005	6.97925e-06	0.255356	0.60804	0.516523	0.870661	0.839897	0.10129	1.07771	5.2865e-06	2.84003	0.00113573	0.724749	1.55505	0.228394	1.07386	0.910092	1.32216	0.985609	1.42785	1.30561	1.07463	0.674861	0.86364
CD7539	MI	1.39474	0.700463	0.804241	0.608904	1.98151	0.420061	0.989286	1.19258	1.17653	0.59016	0.716775	0.616334	1.58646	0.642649	0.656189	0.884852	0.259642	0.741751	0.590439	0.964464	1.14988	0.655506	0.417955	1.92697	1.42135	0.010158	0.0838398	0.353628	0.244306	0.868682	0.68847	0.173238	1.00433	5.43848e-05	3.58397	0.568044	0.79178	1.7664	0.219999	0.644713	1.06181	0.720148	0.955057	1.15919	0.934961	0.582491	0.94181	0.918602
CD7556	SCAD	0.712327	0.969488	0.959271	0.581949	1.04817	1.14224	0.933649	1.7596	0.138299	1.28687	0.390173	1.01295	0.960189	0.544948	0.339983	0.730053	0.353871	1.14988	1.18167	0.579276	1.436	0.271306	0.304454	1.68796	0.551282	6.58938	0.684336	0.609682	0.446432	0.473975	0.919728	0.111456	0.260832	6.81333	0.00147219	0.0013766	0.660169	0.879768	0.0930802	0.885856	0.822039	0.167327	0.363858	0.796053	0.869354	0.514987	0.744094	0.73515
CD7577	MI	0.669371	4.69183e-06	1.26755	1.42223	0.865903	1.04619	0.76743	1.43028	0.455291	6.33574e-06	1.48943	1.12244	0.897487	1.23604	1.78558	0.542991	0.000920353	1.21668	0.629165	0.966738	1.05469	0.475197	0.619152	0.812514	0.600107	8.75324e-06	0.202922	0.661717	0.226964	1.04204	1.03687	0.201587	0.00085803	4.37016e-06	2.69309	0.400692	8.6784e-05	0.334352	0.0402415	1.42956	0.694324	0.691298	0.697099	0.808078	0.749051	0.534058	0.988652	0.606893
CD7578	MI	0.62853	1.00571	1.71713	0.355279	0.987522	0.382885	0.486123	0.790396	0.241335	1.47625	0.414263	1.22165	0.873845	0.680915	0.534368	0.429831	1.23425	0.656441	0.630193	0.54049	1.10054	0.540941	0.573629	0.00055201	5.75815	9.39193e-06	0.231711	0.836439	0.137178	3.55948	1.20986	0.393584	2.14691	4.72311e-06	1.09779	0.887845	0.474362	0.000441971	0.0908411	1.71894	1.08671	0.6489	0.604406	1.34564	2.10282	1.52539	0.679301	0.545622
CD76	UA	0.624151	0.962872	0.891926	1.06486	0.713025	0.939544	0.433132	1.36896	0.896994	0.0917661	1.36793	0.964174	0.85935	1.26304	0.569247	0.541043	1.24932	0.833131	1.58894	1.34905	2.47092	1.00227	1.06095	0.255375	1.77188	1.91496e-05	0.240854	0.587848	0.710285	1.20574	1.05019	7.82287	1.55354	3.32658e-05	0.574877	1.27536	3.38665	0.684928	0.0535613	0.936324	1.79712	1.09779	0.857776	1.13331	1.31175	1.13662	0.758256	1.03716
CD7605	SCAD	0.827216	1.27884	0.557707	1.17431	0.817497	1.40242	0.841647	1.49472	0.926014	0.623279	0.832203	0.905969	1.10347	0.000800885	1.00082	0.142892	0.00145867	0.419095	0.000274317	1.00849	0.773905	0.000335493	0.0034266	0.135498	2.85334	0.111516	0.376969	0.0551845	5.8457e-06	0.0702111	0.0584046	0.419325	0.146726	0.00113966	3.27733	0.140205	1.61419	32.9136	0.00805073	0.0198018	0.958907	0.0113918	9.69027	0.00830428	0.602548	0.0897158	2.32121	11.7412
CD7621	UA	0.712628	1.15783	0.649473	0.672815	0.567595	1.153	0.679365	1.53521	0.895516	0.897875	0.857969	0.852252	0.816001	0.0010988	0.949859	0.101585	0.172576	0.643785	0.00304921	0.672266	1.30489	0.00514536	0.00232035	0.31155	6.51211	0.189414	0.639808	0.0246473	8.03075e-05	1.85043	0.670474	8.13939	0.0791752	0.162274	16.7679	0.0364689	1.14206	20.4172	0.0047765	0.0078964	1.01593	0.00502722	5.33343	0.00652944	0.438256	0.0512011	1.66563	8.38832
CD7642	UA	0.606551	1.41083	1.25326	0.559017	0.889763	1.03841	0.7275	1.11229	0.208944	1.70761	0.815997	1.05808	0.992361	0.718635	0.628091	0.45785	0.000908092	1.27372	1.35849	0.557529	1.18753	0.407928	1.09744	0.796505	0.646477	0.400894	0.302019	1.04341	0.349837	0.847471	0.713947	0.926736	3.09353	0.412683	0.00148767	0.00135604	0.752519	0.000447398	0.0527187	1.6243	0.703363	0.457805	0.367005	1.02994	1.00854	1.98636	0.768199	0.696936
CD7655	UA	0.24693	1.49573	0.71792	1.28165	0.884474	1.47899	1.19476	1.17559	0.930444	0.804795	1.26331	0.970655	1.19817	0.00154275	1.07231	0.100783	0.00152244	0.873169	0.00168715	1.4847	0.967022	0.00831199	0.00266646	0.159167	37.4673	0.118297	0.90294	0.182627	6.28514e-05	1.60665	0.0258903	0.617001	0.153795	0.000198639	14.1139	0.00120922	1.71969	71.471	0.0120721	0.0139894	1.12419	0.00597137	10.8011	0.0121827	0.750274	0.0564413	2.29791	8.68499
CD7657	MI	0.91375	0.962887	1.03589	0.732182	0.913104	0.633787	0.451615	0.847791	0.887217	0.676449	0.544605	1.17166	0.894995	0.00122485	0.545313	0.065487	0.00143322	0.84434	0.00223192	0.66966	1.02816	0.00623022	0.00322065	0.219789	3.08944	0.298971	6.11255e-05	0.0495957	0.000111195	0.359065	0.192887	1.02838	0.0837115	0.172133	0.00157353	0.158974	1.3691	25.5165	0.00300273	0.0129797	1.07119	0.00321364	7.74028	0.0120963	0.47496	0.0357486	4.24518	13.6226
CD7658	UA	0.566779	1.04855	0.493431	1.13084	0.955577	1.12513	0.754136	1.47309	0.918048	0.617982	0.639408	0.938386	1.09567	0.00102638	0.925937	0.0917377	0.10445	0.636275	0.00381748	0.935974	0.982013	0.00620011	0.00312695	0.275432	9.35399	0.134243	0.0461157	0.0370344	0.000126664	0.25118	0.0916297	0.595618	0.120898	0.142743	0.602577	0.0463612	1.2148	33.266	0.00711067	0.0100688	1.09545	0.00964773	7.91627	0.00888445	0.556065	0.0685487	2.54981	10.5756
CD7660	UA	0.654172	1.253	0.574197	0.754034	1.17519	0.70183	0.29742	0.950473	0.871928	2.96831	1.56898	1.20098	1.00665	0.000863176	0.981409	0.0808762	0.00149052	0.640946	0.00357992	0.369815	0.560794	0.0245031	0.00266858	0.368579	3.35545	0.102284	6.45328e-05	0.0361756	3.52313e-05	0.327225	8.37736e-07	0.316557	0.0543325	0.000338542	0.00160202	0.0645992	0.557632	18.4667	0.00638393	0.0151152	1.07164	0.00719637	6.6365	0.0172419	0.363492	0.0468965	3.44521	13.262
CD7664	UA	0.00107273	0.950179	1.72731	0.727539	1.15943	0.780837	0.880341	1.30292	0.238729	1.15845	0.488332	0.715236	0.973727	0.888935	0.488504	0.699637	0.146866	1.09166	0.420546	0.911045	0.975242	0.421425	2.27251	1.2021	0.675977	9.29519e-06	0.187761	0.102337	0.229227	0.179389	0.141357	0.409206	1.65094	4.66937e-06	1.1969	0.264262	0.616492	0.000441278	0.049285	1.10273	0.766123	0.396349	0.412724	0.787555	0.765888	0.963382	0.686181	0.997967
CD767	UA	0.784517	0.862132	0.67939	0.838154	0.850717	0.756785	1.27059	0.913412	0.895532	0.86193	0.327121	1.04493	1.33678	0.950018	0.441963	1.65423	0.294346	0.661587	0.58373	0.836227	1.06218	0.787465	0.317217	0.409258	0.336581	0.00477099	0.44801	0.550883	0.95004	0.357094	0.579455	0.434299	0.98609	5.75396e-05	0.229132	0.20252	0.808173	2.3851	0.960896	1.15911	0.943572	1.16679	1.4181	1.45107	1.12269	0.67676	0.853313	0.822076
CD7672	SCAD	0.830375	1.2176	1.01567	1.22808	1.12861	0.976986	0.889375	1.17057	0.956706	0.937134	0.373628	1.16614	1.1099	0.00103538	0.655462	0.109062	0.0743722	0.578311	0.00240906	1.11346	0.878654	0.0123075	0.00452818	0.177648	7.35792	0.177309	12.1857	0.106664	6.04175e-05	0.468137	1.42882	3.78558	0.0601951	0.000396392	77.628	0.21211	1.39263	19.2441	0.0037664	0.0153022	0.826466	0.0220551	7.73042	0.0120465	0.591189	0.0334883	3.30785	14.7022
CD7688	UA	0.735076	1.17066	0.873396	1.26051	0.98198	1.07603	1.26358	1.62612	0.95158	0.721205	0.410494	1.17972	1.07247	0.0010398	0.744831	0.0642333	0.106595	0.687065	0.00271821	1.12822	0.78809	0.000340705	0.00217554	0.190527	10.0494	0.160019	0.430119	0.329447	5.94867e-06	2.77384	0.000362629	0.621645	0.125976	0.000596463	7.30655	0.0349342	1.88576	19.8243	0.00767212	0.0109809	0.782905	0.00639497	6.00497	0.00445719	0.640401	0.0423093	4.73279	14.4886
CD7694	MI	0.431149	1.41903	1.39539	0.818527	0.856528	1.03671	0.55589	0.855245	0.251827	1.69399	2.01162	0.621313	0.961793	0.731443	0.381319	0.497409	0.858378	0.873739	0.504454	0.523207	1.04021	0.542408	0.695676	0.440161	1.25149	0.168348	1.59652	1.28064	4.67079	1.4954	2.5089	0.187031	1.05353	0.175068	3.69044	0.368582	0.781839	0.45732	0.0709297	1.19437	1.0248	0.589009	0.636247	1.7077	2.46883	0.579035	0.857891	0.866892
CD7721	MI	1.12525	1.25162	1.24711	1.21743	1.21013	0.859913	0.859953	1.50336	0.983483	1.21094	1.02951	1.07415	1.07147	0.000566695	0.859692	0.0975757	0.00146504	0.63877	0.00327177	1.09567	1.02053	0.00653594	0.00259322	0.245652	15.1811	0.145667	0.288281	0.18681	5.2677e-05	0.497596	1.15564	7.61351	0.0569866	0.000787911	4.51982	0.186535	1.65113	33.9611	0.0036934	0.0233275	1.28564	0.00482433	6.26793	0.00813875	0.411623	0.144926	1.53468	12.4103
CD7733	UA	0.741562	0.810273	1.45124	1.03398	1.09439	0.839072	0.804691	0.878148	0.39324	1.15323	2.69607	1.27696	0.956609	0.722643	0.314549	0.61599	1.71715	0.916479	0.488146	0.887786	1.00197	0.318777	0.666761	0.590901	4.01986	0.0494667	0.268284	0.43558	0.988022	1.61499	1.15497	1.39535	1.2024	0.0470919	0.00153496	0.00133197	0.617455	0.406699	0.0921164	0.667963	0.891483	0.9137	1.30292	1.04899	1.96911	1.008	1.04961	0.904952
CD7740	SCAD	0.929846	1.24773	1.1966	0.790903	1.52874	1.1651	0.787766	1.26762	0.339736	1.44556	0.702959	0.800921	1.06215	0.6225	0.509701	0.923913	0.000915574	1.21138	0.758412	0.803711	0.928678	0.480813	0.932969	0.718397	0.54687	0.0120202	0.261446	0.535769	0.235523	0.645306	0.617091	1.16038	1.00308	0.0077747	1.50061	0.485193	0.647133	0.561556	0.0932853	0.802323	0.92897	0.393874	0.790065	1.14409	1.23246	1.04628	0.787683	0.813127
CD7745	MI	0.50586	0.988416	1.4127	0.734598	0.819094	0.597241	0.694904	0.725451	0.823782	1.74215	0.535107	0.7419	0.713534	0.00135278	1.31977	0.159287	0.00149689	0.852028	0.00204493	0.575538	0.736454	0.000351757	0.00294395	0.190012	5.00427	0.0695548	0.254693	0.0650401	4.08208e-05	0.270411	0.126892	0.685473	0.121687	0.000295413	2.47928	0.0986092	0.704772	20.3271	0.00708027	0.0119796	0.741232	0.0159842	4.9032	0.00854139	1.16418	0.0418975	3.84365	12.9854
CD7747	MI	0.436497	1.24207	1.22434	1.14169	0.8083	0.682921	0.800761	1.629	1.10902	0.61372	0.64943	1.05397	1.11266	0.0008771	0.75933	0.0571942	0.00150327	0.632266	0.00175605	0.788291	0.882603	0.000354599	0.00344401	0.173029	7.73839	0.0836468	0.0280256	0.0197072	6.16398e-05	0.0883226	0.0617896	0.132405	0.0553409	0.000262286	0.228772	0.158736	1.0469	24.2352	0.00534831	0.0128333	0.804721	0.00946634	5.64644	0.00140177	0.557914	0.0453212	3.46229	13.0014
CD7770	MI	0.00112949	1.55026	0.422677	0.370847	0.957129	0.383278	0.662252	1.89699	0.129747	1.68185	0.564006	0.588635	0.7557	0.554999	0.233878	0.623369	3.10722	0.826929	0.42386	0.52045	1.31426	0.370242	0.592565	0.000587347	0.729351	4.78552	1.21707	0.98239	0.651213	0.466829	0.315537	2.14226	0.981533	4.72044	0.00143745	0.331824	8.02473e-05	0.650159	4.48226e-05	1.00663	0.711351	0.792967	0.710997	1.25014	1.1392	1.12992	0.771809	0.835205
CD7775	UA	0.556683	1.19564	0.725985	1.23637	0.510379	1.66116	0.725678	0.854808	0.723838	0.849045	0.684688	1.18033	0.514494	0.00155801	0.938156	0.124465	0.00124481	0.66648	3.2694e-05	0.665826	0.695433	0.00031077	0.000701258	0.0699435	3.95555	0.0592736	0.00802195	0.0693762	3.69139e-05	0.860152	0.144672	1.24727	0.0765339	0.000145025	0.00198637	0.0504703	0.773475	13.6575	0.00442772	0.0134595	0.548676	0.00389861	1.71073	0.0109883	0.190189	0.0844575	0.282371	4.55433
CD7781	SCAD	0.660329	1.21664	1.4984	0.693426	0.871289	0.44002	0.794438	1.19826	0.426488	1.32889	0.621478	1.11881	1.11026	0.903982	0.39862	0.832868	0.466995	1.06291	0.410787	0.892827	0.992153	0.444846	1.26935	1.22743	0.550321	9.54468	0.584672	0.288043	0.123763	0.324468	0.363284	0.0555179	0.284445	9.32262	0.00153144	0.00133318	0.869302	0.272993	0.128527	1.53226	0.792803	0.571653	0.876173	0.391387	1.1092	0.457948	0.979051	0.741466
CD7782	UA	0.490891	0.853169	1.7692	0.473041	1.03285	0.904349	0.782703	1.56856	0.426088	1.12197	0.953129	0.79236	1.06877	0.78023	0.419028	0.68925	0.000918703	0.923061	1.04932	0.703282	1.16541	0.649714	0.445232	3.87429	0.686303	8.83832e-06	0.476698	0.412802	1.02586	0.873269	0.844236	1.37731	2.31313	4.41691e-06	2.02786	0.332738	0.786406	0.555398	0.0561974	1.39489	0.584487	0.539159	0.52715	0.919129	1.86264	1.42119	0.99689	1.08114
CD7801	UA	0.86811	0.691845	0.348892	1.04686	1.89976	0.961241	0.679545	0.633674	1.04909	0.525642	0.691605	0.670383	1.1491	0.00135765	0.368003	0.0539973	0.105005	0.709336	0.00262524	0.78634	0.893373	0.000357452	0.00771631	0.430925	6.83475	0.200925	0.550191	0.193509	4.70583e-05	2.61708	0.654602	2.93746	0.0474153	0.000236262	9.25883	0.110284	0.470371	33.3794	0.00859323	0.00561639	0.952547	0.00788595	38.6736	0.0161953	0.485823	0.0322131	3.19792	10.0492
CD7805	MI	0.781728	0.842314	1.0576	0.721697	1.09798	1.71982	0.731538	0.990722	3.30161	1.29013	0.500173	0.983699	1.0377	0.738363	0.415861	1.1029	0.000931144	1.18226	1.45503	0.925619	0.943558	0.521033	0.824353	0.731364	0.560957	7.56737e-06	0.324552	0.247397	1.50468	0.219322	0.361505	1.19966	0.00095473	3.7273e-06	0.00157497	0.00130056	0.870624	0.391923	0.0843009	0.918316	1.05717	0.923413	0.819107	1.22575	1.52073	0.719017	1.1814	1.30714
CD7836	SCAD	0.52048	1.30346	0.908211	0.643998	0.876249	0.505105	0.709131	1.04822	1.13709	1.61239	0.445688	0.873421	1.08831	0.804705	0.307029	0.524052	0.000937358	0.766116	0.92684	1.03418	1.07365	0.499613	0.113266	0.000558654	0.220859	0.384694	0.27173	0.059515	0.174402	0.131071	0.20122	0.0358324	0.457639	0.369078	0.641626	0.00131867	1.13133	0.357591	0.0987048	1.29658	0.610059	0.856402	1.05727	1.06889	2.61594	0.631461	0.849774	0.840086
CD785	MI	0.666987	1.66498	1.35254	0.81359	0.701165	1.05704	0.524095	0.609103	0.66567	1.33944	0.721127	0.853235	0.534566	0.877412	0.788713	0.444842	1.44259	0.664575	1.26498	0.681696	0.779597	0.791569	2.42879	0.673192	1.79077	7.20526e-06	1.1712	0.623457	0.414081	0.0860407	0.146273	0.490806	1.97443	4.683e-06	2.25389	0.00126149	0.620004	0.656632	4.31573	1.21348	0.836397	1.71603	1.91948	1.28801	1.34209	1.55101	1.32031	1.02699
CD7852	SCAD	0.97725	2.74357	0.446874	0.501462	1.02857	0.594484	1.0916	1.64807	0.141041	2.69041	0.508892	0.972422	0.789972	0.545727	0.32987	0.591213	1.53306	0.823197	0.305623	0.646928	1.14789	0.385542	2.74318	0.812936	1.17748	0.142615	3.33862	1.0696	6.8042	1.70168	1.60962	0.406062	0.526964	0.132526	1.10478	0.627747	8.06965e-05	1.22744	0.252296	1.42043	0.674596	0.478556	0.517977	1.10409	0.405279	0.99742	0.68266	0.598095
CD7860	UA	1.15738	1.358	1.38242	0.967316	0.910868	1.05074	0.947546	1.06001	0.929759	0.905253	0.370506	0.909914	0.905143	0.00210761	1.21606	0.114673	0.00142049	0.700597	0.00295391	1.07873	0.967143	0.000321817	0.00230618	0.144621	10.8931	0.136319	6.04109e-05	0.0599938	9.71084e-05	0.0522416	0.0127432	0.166002	0.0376461	0.144885	0.00156782	0.0605119	1.14604	20.3399	0.00616841	0.0314513	1.18111	0.0151823	3.44034	0.00855169	0.694301	0.0394736	1.97102	12.0676
CD7863	UA	1.58373	1.2058	1.42042	1.03335	1.15254	0.678674	0.974389	1.42494	0.934062	0.64288	0.263035	1.03839	0.981032	0.000711065	0.620156	0.0734503	0.142368	0.478601	0.00258021	0.982126	0.651335	0.0130262	0.00207704	0.248339	24.4272	0.183014	1.03303	0.201782	8.60134e-05	0.220972	0.0250028	0.100652	0.168618	0.149969	16.8582	0.127541	1.52898	24.3118	0.00893787	0.0106943	0.77079	0.0148258	6.49953	0.0292886	0.430475	0.0183124	2.31272	11.6016
CD7866	UA	1.6635	0.920574	0.821782	1.0771	1.21678	1.29425	1.04683	1.00387	1.00365	1.02115	0.695177	0.933228	1.00287	0.000817901	0.980233	0.13808	0.146291	0.707129	0.00106692	0.957955	0.796678	0.000310592	0.00113823	0.08774	1.45082	0.0469975	0.00473377	0.0538775	5.29676e-05	0.916084	0.985915	1.73613	0.155524	0.010246	0.00198552	0.165221	0.994715	25.7753	0.00451027	0.010181	1.1512	0.00415133	2.83541	0.00948616	0.25762	0.657021	0.447422	4.90355
CD7870	UA	1.27648	0.445191	1.43056	0.967843	0.837294	0.706244	0.929026	1.10843	1.03412	1.16161	0.266447	1.10415	0.883717	0.0014228	2.97446	0.198425	0.00158029	0.695636	0.00186357	0.947647	0.945028	0.000385796	0.00232052	0.107915	33.693	0.515543	0.0638404	0.14107	0.000246572	0.127027	0.198821	0.315339	0.165661	0.000138038	1.08075	0.0626253	0.779827	25.2094	0.00928154	0.00597578	1.03683	0.00976479	4.50682	0.00420109	0.333324	0.0358563	1.83926	4.27581
CD7879	SCAD	0.572973	1.21259	0.935973	0.733807	1.18741	0.564787	0.642054	1.79738	0.157972	1.60901	0.558697	1.17798	0.891971	0.771735	0.602561	0.449688	0.597695	0.970943	0.285398	0.657959	1.10174	0.671296	0.692932	0.000575921	1.72584	4.49978	0.306042	0.698072	0.215678	1.67226	0.735568	0.0706437	0.504472	4.82848	1.21268	0.643587	8.29187e-05	0.840926	0.0559618	1.68555	0.834211	0.236074	0.63388	1.17436	0.575674	0.971056	0.762264	1.03991
CD7882	UA	0.500486	0.848118	0.556431	0.459098	0.870424	0.707226	0.361945	1.86504	0.186522	1.10248	1.26299	0.623008	0.912649	0.581269	0.280805	0.271776	1.2275	0.939583	0.517555	0.621476	1.15276	0.548391	0.323807	0.98582	2.84236	1.13232e-05	16.8013	0.495125	0.295072	0.459008	0.688591	0.109593	0.581258	0.00242745	0.00146594	0.637578	0.558335	0.604471	0.0442641	1.10235	0.862178	0.900266	0.67305	2.19315	1.25573	0.988505	1.11103	0.977069
CD7886	MI	0.00108892	0.841899	1.17166	1.19099	0.826834	0.622578	0.457564	0.657059	1.15959	0.693637	0.472785	1.2236	0.966958	0.930827	0.427777	0.503107	3.21284	0.613296	1.10267	1.03122	0.974962	0.508997	0.352233	1.17406	2.69007	7.67877e-06	0.118258	0.0795789	0.00579217	1.18029	0.194551	0.132192	0.849838	3.95758e-06	0.0014857	0.432602	0.780822	0.590594	0.0667137	1.19088	0.913712	1.64863	1.2923	1.60714	1.4168	1.20483	1.42263	1.27342
CD7890	MI	0.755664	1.35583	1.34965	1.35712	1.03132	0.884325	0.952366	0.937387	1.00696	0.921803	0.597005	1.15691	1.20836	0.00132784	1.27204	0.101185	0.111265	0.782315	0.00224863	1.18546	0.974613	0.00618066	0.00383982	0.174378	22.7688	0.098545	0.268185	0.0737068	6.4961e-05	0.489216	0.00706129	0.166323	0.195359	0.000184903	2.12566	0.0450198	1.76088	51.623	0.00508792	0.0243643	1.2958	0.0080841	14.8827	0.00598545	0.451201	0.0428152	1.65036	8.2942
CD7903	UA	1.02673	1.50573	1.65241	1.87431	0.428042	1.07501	1.12632	0.959387	0.992258	1.10856	0.668708	0.768432	1.1685	0.00118512	1.52834	0.140618	0.00153524	0.806555	0.00104009	1.23853	1.26422	0.000368736	0.00261912	0.27354	30.0766	0.0868807	6.749e-05	0.0425334	6.0309e-05	0.115842	0.121431	0.407673	0.0889037	0.000173637	0.00162432	0.0427799	0.943691	26.558	0.00881494	0.0110707	1.56504	0.00754158	6.08988	0.00385174	0.738912	0.035855	1.49134	7.59754
CD7904	UA	1.12146	1.69379	1.42759	1.88539	0.746261	1.32205	0.884433	1.04177	1.00244	1.34633	0.919397	1.04599	1.17613	0.00108169	3.74461	0.255586	0.0738278	0.792319	0.00304421	1.03285	1.27771	0.00482897	0.00167876	0.230739	12.635	0.131199	0.0868144	0.376744	0.00010109	1.30281	2.78191	34.1977	0.0530534	0.00790895	1.79002	0.0611901	2.20243	43.9975	0.0084799	0.0161469	0.276334	0.00412302	8.82002	0.0145393	0.74471	0.0342943	1.26062	5.63698
CD7908	UA	0.805412	1.04641	0.534885	1.05595	0.764531	1.28312	1.47421	0.882471	1.08366	1.67737	1.13995	1.06944	1.0716	0.00173168	1.71301	0.080661	0.00161496	0.749461	0.00182619	1.26938	0.75593	0.0118572	0.00236899	0.192898	7.65891	0.30956	0.292875	0.0436529	0.000245253	0.303502	0.0213875	0.0284732	0.198305	0.000137499	2.11325	0.0011432	0.593954	13.9773	0.00191379	0.00522215	1.03115	0.0045916	4.10069	0.00989223	0.234639	0.0309403	3.26652	9.01852
CD7912	UA	0.916669	1.30493	1.32039	1.47676	1.26331	1.03483	1.05693	1.28551	0.894627	2.39106	0.885825	1.47792	1.07912	0.00100147	0.998953	0.0474835	0.123668	0.547491	0.00246542	0.955617	0.397443	0.0103379	0.00135092	0.103861	2.94769	0.195718	0.603005	0.0748901	0.000173567	0.607655	0.123612	0.651228	0.154478	0.000150722	8.1105	0.0472492	0.626174	28.5737	0.00388052	0.013003	1.07658	0.00464367	5.51808	0.0068255	0.351089	0.0496366	5.75984	15.8379
CD7939	SCAD	0.764381	1.58348	1.24201	0.716502	1.04162	1.0017	0.750532	1.76611	0.17476	1.8261	0.514889	0.825286	0.949091	1.05263	0.591049	0.768036	0.000913167	1.32789	0.611457	0.858298	1.30111	0.489983	1.10801	1.4928	0.918555	5.94623	0.904988	0.886745	1.46657	0.992645	1.09622	1.08156	0.000763156	6.31174	2.03137	0.999347	0.711178	0.202053	0.0567482	0.945229	0.595697	0.300061	1.42238	1.59397	1.29658	0.922149	0.886622	1.01021
CD7945	UA	0.812172	1.32052	2.15919	1.31619	1.21342	1.22355	1.19787	1.37496	0.994868	1.00551	0.873891	1.11929	1.09123	0.00118023	1.58408	0.102361	0.00156737	0.787387	0.00268414	1.17178	0.952134	0.00737584	0.00160617	0.320372	2.12219	0.359463	0.0230465	0.0959426	0.000219498	0.303624	0.000758506	0.105429	0.221843	0.000142204	0.222076	0.0960359	0.957957	33.0892	0.0133433	0.00755839	0.757944	0.00947928	5.54091	0.0213039	0.368068	0.0316686	3.16418	8.43146
CD7981	UA	1.41015	1.14418	1.04621	0.806572	0.679268	1.02005	0.882944	1.09935	0.857249	1.39203	0.938398	0.848128	0.860062	0.00144409	1.58244	0.0929583	0.00166469	0.740089	0.00125683	0.846221	0.776328	0.0145389	0.00173682	0.300513	4.36359	0.0712525	0.20686	0.0400254	0.000182951	0.335262	0.0400228	0.566904	0.077463	0.000137039	2.11241	0.192248	0.605789	21.2194	0.00349583	0.0109477	0.892653	0.0105182	3.54994	0.0456901	0.432248	0.0263889	2.62625	6.78581
CD7984	SCAD	1.09864	1.41871	1.03537	0.816153	1.39555	0.642537	1.27831	1.62757	0.161176	1.73607	0.785915	0.790619	0.992401	0.473291	0.262003	0.961419	0.000910766	1.03032	0.498554	0.717435	1.33094	0.503038	0.48985	0.000562147	0.808781	1.04549	2.59924	5.75811	1.63502	11.9804	3.88456	0.403979	0.784865	1.1014	1.04064	0.00136542	0.538381	0.267094	0.0695284	0.625286	0.616459	0.429808	0.537344	1.13894	1.37806	1.01295	0.8473	0.652866
CD7989	UA	0.00110467	1.51483	0.808976	0.583174	0.875306	1.10355	0.90276	1.21589	0.205461	1.77913	0.504115	1.01393	0.957452	0.676417	0.536586	0.606703	0.000911353	0.650078	0.487962	0.476768	1.24661	0.405882	0.851928	0.000563861	0.778363	5.26123	0.42323	1.34064	0.353234	2.16364	0.985218	4.24612	1.62394	5.31912	5.08103	0.563946	0.814081	0.489229	0.0703579	1.1381	0.633935	0.394298	0.883598	1.47487	1.16446	1.46345	0.756324	0.638511
CD8007	UA	1.24896	0.571065	1.63261	0.855036	1.77393	0.9802	2.12536	1.08002	0.774263	1.18499	0.998005	0.971999	1.0163	0.55276	0.301871	2.1114	0.532584	1.62042	0.540672	1.17013	1.14643	0.604744	0.422813	0.732731	2.30489	7.98847e-06	0.156365	0.187188	0.193035	0.812491	0.240354	0.159909	1.10308	3.95364e-06	0.00156021	0.00132165	0.659437	2.75302	5.04185e-05	0.000434394	0.804885	1.12054	1.84228	1.28599	2.43843	0.590841	0.669045	0.538824
CD8011	SCAD	0.741928	1.16264	1.37283	1.02794	0.621821	1.034	0.848831	1.34392	1.00985	1.32471	1.45755	1.26035	1.0995	0.00119422	1.17354	0.0922918	0.0859521	0.660721	0.00300456	0.865496	0.820502	0.00576492	0.00285215	0.87697	5.40709	0.341531	1.18722	0.0336914	0.000105334	0.139329	0.0134712	0.15673	0.108433	0.198857	24.4395	0.0013645	1.24473	42.4212	0.00912189	0.0162266	0.893903	0.0167024	2.39568	0.0123378	0.359999	0.0258496	1.77828	11.5534
CD8033	UA	1.3276	1.39118	1.12702	1.1982	0.839371	1.50523	1.33023	0.984823	0.982342	0.990426	0.722335	1.10877	1.00777	0.00105339	1.42971	0.0932143	0.00157383	0.719941	0.0015575	1.2272	0.995188	0.000383729	0.00254831	0.177699	39.9703	0.152993	0.937823	0.172102	0.000465252	0.687694	0.716898	2.59188	0.133929	0.0001396	15.4045	0.16679	0.633524	24.9007	0.0116569	0.0304063	0.747342	0.000162506	5.36142	0.0112528	0.285649	0.042685	6.10443	13.8788
CD8034	UA	0.3626	0.845435	0.695033	1.33748	0.919024	2.28432	1.15357	1.33331	0.972075	1.13343	0.547235	0.835989	0.972421	0.00126727	0.832765	0.181916	0.00123936	0.531556	0.00247737	1.06492	0.679908	0.0100716	0.000651	0.0929727	10.115	0.0612885	1.41826	0.169926	5.40718e-05	3.63258	0.055447	4.46485	0.0632143	0.000144039	31.3129	0.0516883	0.887907	22.4111	0.00506492	0.023196	0.972541	0.00946456	1.69179	0.0121241	0.246822	0.101254	0.44624	6.2501
CD8060	UA	1.57033	0.702275	0.775975	1.17153	1.16691	1.1699	1.2263	1.09805	1.06441	1.15515	0.380598	0.886095	1.17527	0.00189182	0.621078	0.0399956	0.201933	0.662443	0.00468391	1.36305	1.06215	0.00860642	0.00207074	0.181619	37.13	0.443539	1.17644	0.212245	0.000258601	1.7567	0.00147609	2.86806	0.320784	0.000137454	15.1808	0.0439497	0.704623	13.8027	0.00287656	0.00999586	0.956986	0.00656048	5.30373	0.0112775	0.37501	0.03497	2.27216	7.73236
CD8084	MI	0.627167	1.68314	2.21707	0.41367	1.05054	0.495607	1.0137	1.32948	0.17296	1.63388	0.407718	0.90264	0.94675	0.50748	0.413651	0.649322	2.36486	0.83974	0.414927	0.710694	1.358	0.534641	0.646286	0.000579548	1.01381	0.00905464	4.34909	0.474294	0.10791	0.331944	0.23698	0.0173331	0.596121	0.0066494	0.00145193	0.908648	0.633563	1.16258	0.137248	0.755019	1.24596	0.808596	0.853473	2.51395	1.12448	1.1396	0.968071	0.976674
CD8120	SCAD	0.560833	1.33116	0.607595	0.600366	0.89694	0.617853	0.532748	1.09638	0.161564	1.96665	0.428477	1.02138	0.947207	0.590496	0.283998	0.500401	0.00091184	0.876185	0.849991	0.5538	1.20421	0.323674	0.0793942	0.000565567	0.439652	1.69716	0.311396	1.38795	0.296174	1.28871	1.74955	0.528551	0.668338	1.67768	0.0014776	0.00137082	0.484662	0.501857	0.0312576	1.1363	0.748048	0.310263	1.02234	0.90693	0.162769	0.97803	0.444943	0.407676
CD8128	SCAD	0.506462	2.00353	0.804925	0.456145	0.795431	0.364951	0.410991	1.3806	0.183976	2.76126	0.28822	1.20292	0.831577	0.475712	0.814795	0.408254	0.686207	0.900063	0.956341	0.584736	1.17226	0.449875	0.287871	0.00056727	1.09627	2.63454	1.8883	1.16574	2.33804	0.484199	0.889975	3.1898	0.000778508	2.76144	0.752258	0.00137366	0.719493	0.132884	4.72569e-05	1.56514	1.00087	0.364831	0.695641	1.32066	1.52427	0.769596	1.14835	1.0284
CD8139	UA	0.880472	1.66261	1.24634	0.919277	1.18098	0.8634	0.585252	1.20997	0.232964	2.30432	0.768824	1.22647	0.97311	0.826095	0.725602	0.556474	0.611742	1.33357	0.948267	0.664001	1.18652	0.698872	0.692488	1.49787	1.93662	0.450977	4.41327	7.79145	2.5442	0.979086	2.03762	1.69434	1.81991	0.498103	0.00148615	0.504041	0.67931	1.56994	0.157828	1.29569	0.889901	0.322518	0.362435	1.41984	0.696439	1.64741	0.627119	0.504777
CD8148	MI	3.24719	0.819042	1.64864	1.08628	1.05155	1.05839	1.18453	0.922514	1.00765	0.919713	0.868234	1.1093	0.824479	0.00175903	1.1178	0.186975	0.171877	0.524813	0.00083155	1.056	0.855991	0.00542888	0.00178346	0.1781	3.24913	0.0644534	7.21165e-05	5.72586e-06	5.66063e-05	0.123252	0.00449035	0.220868	0.160939	0.000147459	0.00189665	0.0812442	0.665159	13.2707	0.00238381	0.0187813	0.9882	0.00575388	5.5026	0.0226136	0.329763	0.871027	0.402449	6.23452
CD8164	UA	0.899422	1.68014	2.36064	0.690495	1.00565	0.48528	1.04476	1.36071	0.176541	2.23857	0.558734	0.905376	0.912448	0.80102	0.678317	0.779721	0.447957	1.25966	0.620703	0.764396	1.38294	0.611775	0.548139	4.06616	1.33939	1.03042e-05	0.26232	0.551633	0.261498	0.197506	0.410016	0.978046	3.43456	5.23482e-06	3.59359	0.767758	0.389833	0.877269	0.0867692	1.31836	0.845345	0.727517	0.54429	1.14797	1.0986	2.85133	0.551355	0.657605
CD8184	MI	0.639519	0.544999	0.623847	1.0275	1.01165	1.1288	1.55052	1.12894	1.06076	1.0265	1.22451	1.31498	1.03727	0.00255734	0.699705	0.0322676	0.00160031	0.890268	0.00265189	1.45568	0.985445	0.0102196	0.00289732	0.129834	41.1203	0.218677	0.417341	5.02985e-06	0.000279341	0.118765	0.0417791	0.177521	0.370449	0.000137544	4.1603	0.0940247	0.808853	19.9516	0.000822762	0.00752022	1.15977	0.00848307	8.93002	0.0107431	0.367081	0.0187273	2.67169	9.43443
CD831	UA	0.599163	1.68703	0.61701	0.586798	0.63684	0.7003	1.30028	0.746202	0.817325	1.31348	0.333698	0.860273	0.834879	0.849785	0.331408	1.35388	0.000770503	0.943183	0.591629	1.14177	0.873244	0.333279	0.756231	0.391922	0.325023	0.66033	0.570268	0.984839	0.505656	1.59259	0.878448	2.8034	0.643747	0.623798	0.00147132	0.00124276	0.812351	1.40692	0.0667126	0.705947	0.82733	0.695955	0.946142	1.15711	0.98868	1.04099	0.858707	0.666899
CD832	UA	0.475915	1.16499	0.933277	0.628845	0.770138	0.982557	0.602004	0.685831	0.826096	1.05757	0.79913	0.765465	1.02797	0.913287	0.516835	0.593826	1.1203	0.51305	0.532084	0.635584	0.784276	0.600957	0.121511	0.753223	0.424013	7.33709e-06	0.509366	0.426617	0.694918	1.00954	1.01361	2.92652	2.27545	0.00300961	2.19019	0.00134034	0.4473	0.96226	0.091052	1.64412	1.28241	0.958607	0.564604	0.934222	1.0279	1.7223	0.946038	0.845187
CD8384	SCAD	0.844022	1.4317	1.15027	1.21331	1.14906	1.67758	1.30036	0.888022	0.961794	1.17261	0.725761	0.786055	1.11249	0.00207358	2.0823	0.180349	0.0018336	0.530819	0.00180322	1.08994	0.65323	0.0113371	0.00113039	0.170523	2.70923	0.077485	4.16971	0.0618384	0.000356693	0.289032	0.0612393	0.315806	0.106865	0.000125846	41.231	0.111552	0.739996	7.78209	0.00171968	0.00664341	0.71662	0.0186365	6.1386	0.023111	0.497536	0.367005	2.28587	7.46892
CD8385	MI	0.716253	1.10316	1.99839	0.88493	0.951626	1.18836	0.949459	0.968801	0.961756	0.817948	0.812884	0.923045	0.771086	0.000792455	1.57291	0.12853	0.00182656	0.778423	0.00209496	0.863326	0.967359	0.0109494	0.00104897	0.130597	5.0987	0.0893807	1.45768	0.111742	0.000334615	0.876828	0.041738	0.0955317	0.101078	0.000125635	5.91001	0.0991351	0.453523	10.5526	0.00429905	0.00692989	0.40397	0.00687397	3.4656	0.0133216	0.527048	0.484608	4.70472	10.391
CD8391	UA	0.567902	1.66931	1.05346	1.19276	0.808079	1.08997	0.883603	0.99149	1.01917	1.29693	1.02693	1.02262	0.974535	0.00240956	0.960108	0.125728	0.00129076	0.885346	0.00116303	0.756789	0.677729	0.00734159	0.000944116	0.0833019	6.16829	0.0633093	0.860935	0.118261	9.08266e-05	0.291397	0.00992719	0.195064	0.139114	0.000150561	15.6268	0.0262273	0.750124	19.5362	0.00766261	0.0147412	0.741513	0.00592306	3.21292	0.0155071	0.349366	0.813225	0.446844	6.73172
CD8393	SCAD	0.874417	0.443724	0.599956	1.19639	1.42309	1.54408	1.19482	0.830415	1.04233	0.884375	0.467087	1.13781	1.02943	0.00252675	0.837577	0.121747	0.0609258	0.614241	0.00319374	1.40533	0.956971	0.0104643	0.00132114	0.0812646	4.08339	0.138824	0.230216	0.263981	2.02015e-05	1.37493	4.53718e-05	8.20208	0.193281	0.00014892	4.76042	0.00132572	0.664437	14.9128	0.00489373	0.014876	0.853178	0.00888574	4.29058	0.0197163	0.243343	0.816013	0.798137	4.72994
CD8400	MI	1.12549	0.831881	1.65798	1.24212	1.25735	1.0236	0.905458	0.745979	1.00239	0.463169	0.919468	1.28474	0.941021	0.00106634	0.571499	0.0634747	0.0927303	0.377221	0.00353084	0.740923	0.916561	0.0147517	0.00151302	0.176188	23.322	0.140361	0.197881	0.050077	0.000431338	0.344376	0.00825335	0.0831524	0.0652002	0.000124641	1.30996	0.0702698	0.781011	10.1898	0.00317802	0.0188094	0.736023	0.0108462	6.74574	0.0158655	0.445924	0.595177	6.78405	10.7338
CD8408	UA	1.78634	0.00425959	1.8998	1.07952	0.985505	1.17779	1.01946	0.231632	1.85458	0.557683	0.742459	1.39342	1.14859	0.00199495	0.605447	0.188281	0.000915447	0.913178	0.0102095	0.947441	0.419019	0.0108162	0.00125059	0.0718397	13.0605	0.0194922	0.0839414	0.0432097	3.56143e-06	0.305186	0.00246847	1.29323	0.456804	0.000357265	1.5477	0.408363	1.34497	19.8123	0.0103495	0.0186262	1.18999	0.0133485	6.58294	0.0441819	0.379632	0.0351853	3.25412	5.46933
CD8411	UA	0.768533	0.686307	1.07924	0.746544	0.710805	0.7918	0.745076	0.99349	0.914604	0.651551	0.827225	0.67991	0.791443	0.000662091	0.683136	0.0617578	0.111392	0.556525	0.00130953	0.717516	0.604686	0.00952718	0.00142499	0.0813681	9.34683	0.0925851	0.0812942	0.0840473	0.000281067	0.415169	0.0393497	0.119879	0.0708273	0.000125428	1.11893	0.346943	0.329004	18.0197	0.00373063	0.0110285	0.739121	0.015104	5.28355	0.0145716	0.403391	0.0469725	1.20344	6.54528
CD8414	UA	1.81818	0.6213	1.34099	1.27444	1.26373	1.11738	1.23766	1.28625	1.02966	0.913865	0.719614	1.75762	1.04959	0.000952531	0.507982	0.0594947	0.173551	0.462102	0.00260046	1.0203	1.30621	0.000521535	0.000980499	0.135081	3.01755	0.0737891	0.000117533	0.0665157	0.000424327	0.0444659	0.0391503	0.146441	0.0709234	0.000123349	0.00182131	0.705118	0.727608	8.47118	0.00224015	0.00939683	0.769254	0.00598224	6.34536	0.0144996	0.488317	0.802607	2.15712	8.33235
CD8425	SCAD	1.01037	1.48058	2.29641	0.849979	1.09522	1.08444	0.85496	1.22731	1.04806	0.651143	0.372679	0.894432	0.919187	0.00188976	2.1419	0.184749	0.153235	0.469487	0.0024221	0.930241	1.07945	0.0181347	0.00224206	0.113526	15.5289	0.278973	0.114854	0.0363176	0.000302928	0.095517	0.251535	0.753276	0.133644	0.000124831	0.61724	0.166649	0.643266	16.6751	0.006042	0.020104	0.605514	0.0489183	3.87034	0.0230064	0.522088	0.742173	7.44434	15.4424
CD8429	UA	0.667522	0.694167	0.92275	1.02987	1.26353	1.31045	1.04986	1.04667	0.986032	0.677188	0.569151	0.885555	1.09764	0.00136205	0.906585	0.0914377	0.00177672	0.573548	0.0030518	1.11048	1.24385	0.000519492	0.00150048	0.133824	10.4741	0.0833709	2.59134	0.0366285	0.000195458	0.275842	0.0540091	0.217973	0.139172	0.000124278	27.6115	0.156757	0.767901	6.34584	0.00540634	0.0108217	0.598218	0.00812772	6.62812	0.0110708	0.403669	0.674908	2.37987	7.33809
CD8432	SCAD	2.10609	2.08023	2.0255	0.705999	1.31509	0.588433	1.26664	0.915197	1.0047	2.06462	0.693785	1.53824	0.98039	0.00156655	1.20871	0.235847	0.00130281	0.586639	0.00263892	1.19768	1.01359	0.000419469	0.00143801	0.0838951	2.89354	0.124471	0.0197521	0.124515	7.77519e-05	0.177247	0.0530626	0.192602	0.0663729	0.000131846	0.00180776	0.128941	1.1137	16.2058	0.00710105	0.0111812	0.992657	0.00856039	4.21105	0.0164631	0.387919	1.05156	2.26755	12.6027
CD8439	UA	1.08578	0.574639	0.612464	0.757146	1.05066	1.02005	1.41372	0.842036	1.03899	1.2778	1.20305	0.837522	1.08866	0.00144294	1.08152	0.140792	0.0863913	0.63469	3.11074e-05	1.15296	1.13085	0.000425528	0.00133413	0.0926596	25.5879	0.0749521	2.27335	0.0391447	3.83273e-05	0.150424	0.0211997	0.628666	0.0959663	0.000131159	36.8399	0.0520037	0.732669	16.6079	0.00295141	0.0184784	0.558767	0.00826999	5.37242	0.0121377	0.187535	0.789945	0.884716	6.17354
CD8442	SCAD	2.1954	0.694819	0.804572	0.682935	1.36553	0.878966	1.11221	1.51325	1.01012	1.28448	0.303217	1.38522	0.94758	0.00142845	0.506185	0.0512056	0.162417	0.576444	0.000834422	1.28456	0.909489	0.00895369	0.000990439	0.0986229	13.8073	0.0665838	0.000120796	0.0399653	0.00018158	0.302113	0.0140373	0.171696	0.304142	0.000124106	0.00181527	3.24996	0.261975	10.8967	0.00313464	0.0180758	0.663114	0.00778231	4.42338	0.011351	1.88994	0.795984	0.923362	2.33667
CD8445	MI	0.422451	1.27945	2.74289	0.558125	1.49859	1.68154	0.853485	0.92378	1.01009	1.20448	0.554472	0.48417	0.991479	0.84169	0.579151	0.725234	0.248448	0.605953	1.11904	0.485819	1.13748	1.0791	0.678248	0.000599701	0.695027	0.00491003	0.69028	1.11946	0.827053	1.45245	0.973617	6.12387	2.82	0.00312818	2.36716	0.693018	0.417553	0.341319	0.0288345	0.832223	0.768183	1.80799	0.916772	0.779366	0.960316	2.08235	0.991991	0.72339
CD8452	SCAD	1.63807	0.607361	1.34437	1.442	1.09018	1.62112	1.14503	1.13167	0.953451	0.633537	0.521562	1.29626	0.647523	0.00113893	0.803398	0.105943	0.00176269	0.539952	0.00307671	1.01293	1.18695	0.0192499	0.00138217	0.0677318	2.71033	0.245696	2.0555	0.0363206	0.000397095	0.229193	0.085748	0.351218	0.148841	0.00012394	20.9916	0.070936	0.533187	10.1203	0.001915	0.0184872	0.693262	0.00399915	10.8866	0.0146773	0.230534	0.30172	6.80319	12.0447
CD8454	UA	1.10582	1.24585	1.38761	1.08183	0.956069	1.61426	0.922404	1.1991	0.950897	0.901692	0.748695	1.17833	0.874298	0.00331561	1.19298	0.156969	0.0695585	0.440736	0.00114506	0.856795	0.595255	0.000340856	0.00187838	0.125312	4.11267	0.0466323	0.101143	0.0703402	5.28381e-05	1.34422	0.000198896	1.20985	0.0867445	0.000146409	1.64347	0.0473542	0.919594	13.1359	0.00385933	0.0160086	0.883834	0.0207454	7.51033	0.0203907	0.222121	0.619061	0.894804	7.72424
CD8462	MI	1.10009	1.01206	1.94033	1.05085	0.831036	0.958655	1.19996	0.83273	1.07504	0.792501	0.577796	1.34026	0.937061	0.0010118	0.921894	0.149424	0.0012895	0.296403	0.000894089	1.08576	1.13304	0.00726081	0.00150254	0.0811523	18.6087	0.094185	7.20559e-05	0.023481	0.000105757	0.451143	0.000182976	0.202503	0.215431	0.000147963	0.0018992	0.145021	0.994668	14.6017	0.00319419	0.0095441	0.914326	0.00591961	5.02602	0.0149522	0.349797	0.61502	0.870483	6.9168
CD8474	SCAD	1.12156	0.902728	0.587429	0.839525	1.09372	1.15097	0.876891	0.899413	1.03857	1.17367	1.33823	1.29667	0.945521	0.00244737	0.838755	0.145518	0.123685	0.701257	0.00234871	0.963667	0.993769	0.00633327	0.00144602	0.171969	12.7945	0.171185	7.19979e-05	0.0269685	6.09073e-05	0.320697	0.0742749	0.843246	0.0838639	0.000148451	0.0019017	0.0695116	0.750013	13.9685	4.5046e-05	0.0171345	1.11888	0.00340612	4.16129	0.0247581	0.242004	0.133249	0.687415	4.72249
CD8482	UA	0.683116	0.00457827	1.45029	0.893628	0.670958	1.03704	0.881422	0.196733	1.85922	0.232437	0.600493	0.992716	1.08272	0.00209606	0.46694	0.152723	0.0462256	0.775152	0.0120165	1.22905	0.3745	0.000330232	0.00186608	0.083983	3.40565	0.0706038	1.53491	0.047022	4.96716e-05	0.420984	0.000198682	0.101287	0.216008	8.5865e-06	43.9314	0.15076	1.38724	23.2432	0.00840481	0.0300708	1.00554	0.139264	4.83258	0.0271139	0.165185	0.0652414	4.22846	6.86782
CD8485	UA	1.15791	1.5865	1.76514	1.71731	1.11774	1.69172	1.24789	1.2435	1.0015	1.29343	0.486591	1.32456	0.790321	0.00247906	1.08825	0.120785	0.127391	0.554769	0.00197333	1.16457	1.4103	0.0344765	0.00127202	0.0979857	11.7905	0.107425	4.49983	0.0339479	0.000192246	0.0176964	0.0505182	0.138451	0.0962187	0.000123781	59.1811	0.112797	0.484635	14.0209	0.00215447	0.0158911	0.731894	0.00660961	8.09378	0.00949794	1.07547	0.464164	1.55384	8.05823
CD8486	SCAD	0.68649	0.82278	0.982884	0.6598	1.04734	1.11439	1.05931	1.19605	1.03614	1.29472	0.738173	1.03777	1.11481	0.00200213	0.97105	0.177075	0.110462	0.735195	0.00381449	1.16595	1.61088	0.000521797	0.00261858	0.120882	73.7792	0.0465489	0.0488435	0.240879	6.6269e-05	2.24045	0.0163423	0.304797	0.0421776	0.000123221	0.714762	0.119904	1.09608	28.4419	0.00239514	0.0106921	1.59431	0.0533267	6.14175	0.0135269	1.43209	0.220912	1.28816	8.09868
CD8491	UA	0.632319	0.909427	1.09561	2.25468	0.958672	1.06123	0.48546	0.940403	0.695871	1.12319	0.834152	1.36277	0.686338	0.000752618	0.479287	0.07785	0.225417	0.561717	0.00284371	0.604685	0.553655	0.00625136	0.000971564	0.0789735	17.037	0.0413316	0.11419	0.0320004	0.000144998	0.31917	0.0736733	0.147773	0.143217	0.000123629	0.46285	0.0703615	0.368869	10.0908	0.00188478	0.000274947	0.740249	0.00681106	3.74779	0.0128105	0.75071	0.421916	2.39381	9.0485
CD8502	SCAD	2.01593	0.992859	1.35333	1.64449	0.904669	1.58127	0.591831	1.03942	1.05343	0.595305	1.80821	1.36459	1.0233	0.000903891	0.976883	0.15786	0.0834679	0.906515	0.00262489	0.892044	1.179	0.000326906	0.00219612	0.154449	5.86545	0.0780602	7.17905e-05	0.0506718	7.6261e-05	0.501234	0.0147543	0.356465	0.194559	0.00015019	0.00191125	0.0885559	1.13712	24.0402	0.00637673	0.00961432	0.694162	0.00881102	2.823	0.012356	0.302842	0.981316	0.683851	5.68368
CD8505	UA	0.777104	0.961379	1.36739	0.913511	0.84155	1.02872	1.52482	1.15668	0.970623	1.16281	1.13773	0.641531	1.07697	0.00164607	1.17538	0.231506	0.126333	0.616991	3.04424e-05	1.31188	1.11669	0.0184243	0.000914824	0.100891	8.50426	0.148485	2.0048	0.119929	2.7018e-05	1.22801	0.00315519	0.549898	0.0997879	0.000132174	31.3828	0.101492	0.974741	16.375	0.00371062	0.0369981	1.05685	0.0053228	2.9465	0.0136361	0.240502	0.788673	0.451251	9.64543
CD8507	MI	0.521722	1.80489	1.8988	2.05682	0.805041	0.713527	1.68603	0.890377	1.0408	0.900498	0.631233	1.17046	0.882333	0.00170016	0.395779	0.0369915	0.197446	0.666732	0.0014354	1.59473	0.952917	0.0259468	0.00155288	0.0845581	7.5723	0.0916585	0.000118166	0.0293209	0.000219069	0.115961	0.17466	0.100011	0.0930295	0.000123485	0.00182022	0.0712284	0.656341	5.03867	0.00321912	0.00851977	0.770899	0.00914575	7.28039	0.011592	0.38996	0.635879	7.99902	20.6681
CD852	SCAD	0.697616	1.58682	0.482182	0.718921	0.617481	0.992438	0.378011	0.870351	0.96312	1.11542	0.410913	0.779989	1.01293	0.899211	0.550633	0.39184	0.492053	0.738404	0.395322	0.974251	1.01682	0.867302	1.04765	0.955258	0.34733	5.90261	0.561332	1.62949	0.337459	0.968711	0.812685	3.61287	0.000916323	5.60823	0.0014705	0.00126643	0.958626	0.719281	0.0508533	1.78122	0.656339	1.34903	0.501347	0.933215	1.41194	0.699512	1.33392	0.615684
CD8521	SCAD	0.476262	1.37497	2.08174	0.909171	0.681944	0.787808	0.62432	1.11961	0.924964	0.949363	0.293086	0.966595	0.914915	0.00118675	0.961519	0.277436	0.00132457	0.94974	0.00252032	0.697037	0.853368	0.000453699	0.00112218	0.102896	5.33564	0.038119	0.445973	0.0763277	8.90245e-05	0.0956361	0.133314	0.141569	0.0683381	0.000128258	4.286	0.0496738	0.829509	23.7652	0.0066234	0.0158013	1.07425	0.0090555	1.65811	0.0115077	0.248025	0.48844	0.823624	6.63834
CD8525	UA	1.03758	1.23369	1.45793	0.979645	0.764207	0.899749	0.933178	0.880244	1.05669	0.739033	0.898864	0.909519	1.09135	0.00447224	0.949733	0.21002	0.00132956	0.597935	3.41761e-05	0.821361	1.06047	0.0249635	0.000862201	0.103568	24.1944	0.0462053	7.84949e-05	0.0150075	4.96958e-05	0.105035	0.00630326	0.241753	0.0928991	0.000127553	0.00177178	0.109651	0.924278	11.2039	0.00801636	0.0156775	1.01281	0.00850522	3.1342	0.00646359	0.218025	0.831069	1.81536	19.6045
CD8528	UA	0.594698	1.63223	1.84119	0.773946	0.70092	0.606083	0.693464	0.582114	0.961915	0.441283	0.928705	1.02581	0.587797	0.000888873	0.627437	0.0636019	0.177984	0.52708	0.0024087	0.573889	0.801965	0.0103813	0.00192919	0.102256	7.10504	0.0928383	25.922	0.0402745	0.000200942	0.225147	0.252448	0.316138	0.16445	0.000124457	107.54	0.180525	0.583888	3.45395	0.00278414	0.0134361	0.598022	0.0105412	5.15839	0.000318371	0.337606	0.4399	2.71599	7.62509
CD8529	UA	0.956555	0.360174	1.0522	0.868444	0.829886	1.16712	0.915675	0.926634	0.986079	0.517613	1.4204	1.017	0.969988	0.00171118	0.820319	0.126591	0.18861	0.829631	0.00179797	0.868401	1.1336	0.00446352	0.00148903	0.0944512	6.66729	0.138146	0.236948	5.81621e-06	9.68107e-05	0.113393	0.0226307	0.056604	0.0683537	0.000144203	4.8274	0.190769	1.25656	19.0798	0.00359379	0.0125856	1.30879	0.0107672	4.60916	0.0150853	0.335463	1.08163	0.391346	3.64483
CD8533	UA	1.17084	1.21628	1.7727	1.78653	0.923744	2.19179	1.09493	1.46518	1.01953	1.4017	1.04448	1.63976	0.977066	0.000982464	2.12624	0.280369	0.00128707	0.727078	0.0019924	0.99229	0.91539	0.000344982	0.00125279	0.156571	20.3742	0.0722274	0.0997302	0.0335544	8.70551e-05	0.274198	0.000162949	0.109082	0.171246	0.000145319	2.2634	0.171892	0.894234	26.2787	0.00560743	0.0240812	0.687171	0.00394346	3.70852	0.0109573	0.33683	0.206012	0.846496	4.06876
CD8539	SCAD	0.765483	1.43904	1.50319	0.653796	1.04032	1.90226	0.89804	1.05518	0.989233	1.39243	0.388506	0.535325	0.672957	1.02081	0.923255	1.13717	0.80108	1.23396	2.42988	0.859016	1.13466	1.63249	3.26672	5.05858	1.66731	1.85559	0.466835	0.487694	0.600796	1.48525	0.660993	0.0622782	0.477418	1.18223	2.57498	0.598249	1.12435	2.73348	0.315675	0.642748	0.670498	1.63012	1.51841	0.929263	1.39142	0.425866	1.19255	1.05424
CD8541	UA	1.81443	1.15908	0.892021	0.754833	1.16006	1.23974	0.824887	0.740811	1.03759	0.489582	0.795317	0.947139	0.960165	0.00166967	0.998797	0.167198	0.00128652	0.752326	0.00330836	0.774311	0.672294	0.00605542	0.00165586	0.199103	5.0945	0.0876599	2.4958	0.0264251	3.95047e-05	0.0729983	0.000849951	0.183859	0.079584	0.000144763	67.1779	0.259896	0.497897	12.2443	0.00322204	0.0142409	0.948333	0.00749451	8.158	0.014191	0.366167	0.0916489	0.390574	5.77875
CD8545	MI	2.252	0.210535	1.28537	0.844263	1.45213	1.39163	0.89784	1.13215	1.04794	2.12165	0.547949	1.37766	1.04982	0.00131462	0.708363	0.142934	0.0012876	0.810731	0.00150458	0.980355	0.733804	0.00830559	0.00162795	0.10943	5.85699	0.219953	0.0542353	0.878333	9.63485e-05	0.891432	0.0148107	5.78428	0.072539	0.000145868	0.598127	0.260177	0.797797	28.8005	0.00274788	0.0169134	0.895427	0.00614462	7.67256	0.012588	0.298648	0.608591	0.815727	6.35303
CD8550	MI	3.20537	1.46194	1.62782	1.14405	0.958881	0.978157	0.887131	0.997573	1.03106	0.580882	0.834647	0.789731	0.849471	0.00363055	1.3604	0.176521	0.0834736	0.690241	0.00208305	1.05516	0.939457	0.00884853	0.00167415	0.149518	3.96762	0.0690084	7.21796e-05	5.74037e-06	4.58115e-06	0.130056	0.00467626	0.197952	0.155565	0.00014694	0.00189407	0.116376	0.682166	13.9012	0.00377134	0.0186761	1.01578	0.0076462	4.14991	0.0203206	0.310745	0.72169	0.501658	5.22886
CD8563	UA	1.35985	0.0061443	1.52409	1.36571	1.03782	2.43625	0.633274	0.221581	2.08756	0.346064	1.22503	0.707233	1.16456	0.00606692	0.68834	0.218746	0.137918	0.799153	0.00921923	0.910035	0.480761	0.0064565	0.00277499	0.0844029	5.14481	0.0292274	0.988067	0.15708	3.89392e-05	1.04015	0.934885	3.85569	0.113479	8.79209e-06	43.8811	0.322827	0.331331	18.0704	0.015794	0.0446387	0.935327	0.0157845	8.58401	0.0449057	0.465191	0.0442135	2.66545	6.04181
CD8564	MI	0.626882	0.699412	1.6766	0.97335	0.839713	1.47492	0.923921	1.13406	1.01058	0.820772	0.644441	1.07872	0.98805	0.00176778	1.35173	0.226606	0.00169248	0.586638	0.00272686	1.01184	1.18883	0.000522959	0.00167458	0.126337	66.8931	0.102022	1.94276	9.3195e-06	5.53647e-05	0.0814971	0.0253522	0.117556	0.136206	0.000122649	19.7125	0.56968	1.19058	7.87697	0.00882714	0.0143505	1.11676	0.0141763	5.3848	0.00965822	0.610728	0.757483	1.58394	15.3274
CD8566	MI	1.02304	1.25498	1.34412	1.11887	0.672775	1.27753	0.964574	1.00874	1.03888	1.29382	0.885708	0.950682	1.10779	0.00239484	1.19994	0.2146	0.165101	0.575474	0.00336253	1.07262	1.17835	0.00894587	0.00135643	0.161145	3.58259	0.129193	0.000114053	0.0773982	3.02629e-05	0.411808	0.00537709	0.181641	0.0748151	0.000122719	0.0018265	0.266455	1.44612	21.5184	0.0077069	0.0190249	1.1585	0.0116307	4.61301	0.0137681	1.15304	0.752255	1.20265	12.1439
CD8578	UA	0.93484	1.17356	1.27582	0.776302	0.768546	0.50445	1.12316	0.923876	0.958969	0.771014	0.341005	0.788333	0.888593	0.00328157	0.999702	0.185286	0.00129905	0.676818	3.02594e-05	1.06159	1.08665	0.000413927	0.000750203	0.0823129	9.55713	0.110492	0.120707	0.339131	6.20104e-05	0.474358	0.072853	0.375132	0.0677432	0.000132491	0.916688	0.443606	0.635625	13.8191	0.00585665	0.0223186	0.696914	0.00733655	2.71715	0.0113967	0.522353	1.09876	1.12521	10.9935
CD8579	MI	0.819594	1.72716	2.06665	0.523825	0.859143	1.18514	0.912985	0.800321	1.01442	0.946123	0.827182	1.16472	1.0151	0.00107269	5.06223	0.764808	0.161506	0.374809	0.00212238	0.989044	1.02087	0.0133518	0.00142524	0.12304	11.3905	0.0511683	0.468249	0.0766546	5.92541e-06	0.12948	0.254091	0.104254	0.0844982	0.00757827	3.38647	1.38894	0.940793	17.416	0.0138466	0.0171451	0.765071	0.0114201	5.69189	0.0130102	1.30986	0.508428	2.3599	14.046
CD8600	SCAD	1.64046	1.1664	1.32882	0.907667	1.1128	0.685937	1.14952	0.968934	0.94538	0.838458	0.420318	0.826452	1.0366	0.00139682	1.93615	0.361505	0.00131305	0.519012	0.00794485	1.12401	0.948816	0.000435461	0.000865888	0.0682184	28.4991	0.0300495	0.852944	0.0764759	4.29878e-05	0.195825	0.0108189	0.299723	0.11272	0.000130081	9.04395	0.369156	0.956584	13.1009	0.00609722	0.0097931	0.984912	0.00442882	3.39445	0.00916336	0.570107	0.717619	0.810105	8.0906
CD8611	UA	1.05388	0.509157	1.81142	1.01348	1.09401	1.06493	1.19551	1.30972	0.970118	1.0333	1.43548	0.935491	0.772126	0.00205935	1.22328	0.2511	0.158021	0.803147	3.08676e-05	0.986164	1.11117	0.000422437	0.000641983	0.0971285	29.4438	0.0957232	0.31774	0.0747987	7.38086e-05	0.0415453	0.0164844	0.344862	0.192906	0.000131507	4.41196	0.183999	0.86842	10.8065	0.0141493	0.0142577	0.817892	0.0129626	2.61289	0.0149376	0.242091	0.511197	0.867464	6.04321
CD8615	SCAD	2.12413	0.688901	2.18285	1.01001	1.19368	0.659497	1.18336	1.00453	0.983964	1.12678	0.934517	0.953539	1.10486	0.000772528	0.774705	0.13676	0.00132216	0.494346	3.31734e-05	1.06701	1.32879	0.000449929	0.000795156	0.11845	9.66071	0.139547	0.442258	0.0165891	4.42623e-06	0.302379	0.0115	0.198574	0.109056	0.000128618	5.93533	0.464863	0.660035	13.8098	0.0048898	0.0171685	0.864466	0.00522451	4.24114	0.0126343	0.462031	0.656463	0.784553	6.49941
CD8624	UA	1.45046	0.0851973	1.30431	0.965584	1.35978	1.28865	1.04104	0.752087	0.908631	1.23581	0.696415	0.717951	1.04341	0.000852579	1.31476	0.247118	0.00105476	0.915092	0.009446	1.10605	1.18005	0.00027182	0.00106699	0.265097	34.086	0.0940483	0.68915	0.0692496	3.59134e-05	0.140937	0.127456	18.1187	0.141023	6.69288e-05	21.4454	0.770009	0.904905	17.335	0.00795265	0.0338264	0.919002	0.00585331	4.88992	0.0189911	0.262791	0.0802348	2.20738	5.2314
CD8626	UA	1.75648	0.688833	1.49814	1.59078	0.866439	0.920594	0.99353	1.26025	1.05882	0.763223	0.968265	1.20097	1.01369	0.00150269	0.803045	0.179929	0.00132704	0.668851	0.0039856	0.978319	1.17546	0.000457506	0.000864466	0.0400061	6.8258	0.0530621	0.149619	0.181641	4.42732e-06	1.37604	0.00332959	0.331822	0.047838	0.000127902	2.09015	0.147987	0.907096	19.3307	0.00617294	0.0167553	1.15486	0.00941115	4.63411	0.0101071	0.321577	0.737174	0.000482353	7.98462
CD8627	UA	0.780853	1.29735	1.006	0.900228	1.20945	1.4085	1.14156	1.38139	1.00352	1.47702	1.50356	0.678622	1.21425	0.00167892	1.16628	0.176085	0.13159	0.731705	0.00330809	1.27377	1.07722	0.0169569	0.00113383	0.135593	14.0953	0.172341	3.5395	0.0692316	5.88409e-06	0.861098	0.0289499	0.374269	0.0636266	0.0001228	48.4853	0.158849	1.09302	9.01404	0.00426158	0.0152498	1.18035	0.0169539	8.4714	0.0126036	0.581698	0.6149	3.05072	10.2822
CD8652	UA	0.687103	1.79621	1.788	0.975536	0.867099	0.570965	0.819365	1.35989	1.05342	0.698458	1.50793	1.22497	0.97863	0.00218553	1.74558	0.267222	0.00168695	0.640549	0.00153117	0.939324	0.961025	0.0122636	0.00154277	0.0625018	58.7539	0.0458414	1.17817	0.0997322	3.28377e-05	0.101144	0.0733613	0.115024	0.0923643	0.00012259	16.4894	0.0846697	1.26089	5.33195	0.00405914	0.0185067	1.21224	0.00875796	3.93535	0.0118795	0.651937	0.60218	1.79174	15.9507
CD8661	SCAD	1.34303	1.53689	1.34776	0.931294	0.979713	1.44342	0.770597	1.27028	1.10667	0.836231	0.870187	0.904088	1.14596	0.00315845	3.34478	0.604819	0.00167643	0.426534	0.00185459	0.925987	1.11734	0.0200021	0.00112448	0.101051	29.8212	0.150748	2.64123	0.619775	0.000151579	1.90719	0.754283	4.56728	0.0900201	0.000122505	36.7729	0.181321	1.26333	12.7375	0.0125662	0.0191384	0.909777	0.0239524	5.74357	0.0158638	0.635227	0.601595	2.09109	8.20061
CD8671	UA	1.63237	0.594471	1.316	1.63418	0.992498	0.862626	1.2696	1.12128	0.989816	1.15317	0.87021	1.77628	1.04596	0.000950987	1.1329	0.198959	0.0013198	0.332693	3.28473e-05	1.15283	1.02748	0.00044621	0.000763663	0.0562825	8.06111	0.0761243	7.77013e-05	0.0197089	5.80307e-05	0.623549	0.234899	0.394877	0.0589908	0.000128982	0.00178363	0.215035	0.801494	29.7766	0.0360378	0.0106001	0.825482	0.00636399	3.11508	0.0149709	0.165702	0.935797	0.942731	5.19152
CD8673	UA	0.486035	1.88422	1.557	1.18433	1.02476	1.62188	1.27447	1.12289	1.04515	0.743886	0.752833	0.915108	1.11837	0.00226751	2.24624	0.320579	0.0824902	0.417882	0.00411957	1.20422	1.22757	0.0157191	0.00231844	0.351406	14.086	0.0604181	6.73286	9.40865e-06	7.08313e-05	0.0819532	0.0546177	0.167072	0.0612453	0.000123102	122.162	0.100293	1.17676	14.2685	0.00957327	0.0128236	1.05307	0.0133559	10.3108	0.0203727	0.522695	0.0452322	2.53681	7.86243
CD8685	MI	0.598982	1.73405	1.42381	1.53427	0.95381	2.10713	0.827914	0.956127	0.997668	1.15722	0.491792	0.582373	0.954623	0.000903835	1.25512	0.234165	0.0016609	0.588856	0.00220345	0.825599	1.02468	0.0199569	0.00167046	0.117642	13.7203	0.0898355	0.000110779	0.164627	0.000124917	0.778403	0.018455	0.509504	0.120834	0.000122447	0.00182867	0.10121	0.733293	11.1118	0.00142813	0.0211038	1.04941	0.0109472	10.0913	0.00717178	0.79714	0.311977	2.02664	14.7309
CD8691	SCAD	0.975524	0.11269	1.17945	1.21347	0.95475	1.47744	0.971053	1.00077	1.02476	1.07763	1.08464	1.33803	1.07476	0.0018854	1.33898	0.250742	0.00105928	0.72392	0.00367261	1.24212	0.834543	0.00870924	0.00133853	0.289459	9.20022	0.0971822	1.91564	0.0338626	4.08737e-05	0.137302	0.00796491	0.136451	0.117391	7.63567e-05	21.1514	0.190115	0.979999	40.1149	0.0137987	0.0410397	0.976366	0.00829332	2.9005	0.0124354	0.404268	0.092564	1.98906	5.54425
CD8700	UA	1.18072	0.170397	0.489932	1.28168	1.09085	0.582178	1.17496	0.935437	1.03005	1.02466	0.676145	1.45765	1.09294	0.00105038	0.93079	0.103684	0.00106379	0.692019	0.00444911	1.18562	1.25595	0.00472212	0.00267277	0.121624	23.8951	0.0958607	0.664215	0.0568167	8.8399e-05	0.298677	0.331084	1.39757	0.159207	8.82367e-05	17.8266	0.2191	1.23081	20.9543	0.0111404	0.0281779	0.994925	0.0104854	5.91499	0.00921307	0.324482	0.0534148	1.72836	6.03989
CD8706	SCAD	1.65062	0.00231648	1.16616	1.39094	1.09755	1.64032	1.61363	0.213302	1.89257	0.418397	0.689521	1.35488	1.15813	0.00208844	0.350522	0.115151	0.116028	0.830151	0.0100385	1.25459	0.439873	0.00740907	0.00307397	0.124918	44.0691	0.0190763	0.783438	0.0212101	7.06484e-05	0.512757	0.000320704	0.145663	0.103363	7.98025e-06	29.1615	0.129109	1.25178	21.9115	0.00551376	0.0289266	0.749604	0.00911561	13.0869	0.0200156	0.416517	0.0510434	2.58846	5.04251
CD8715	MI	1.07718	1.24915	2.20041	1.38438	1.16142	1.37811	1.21398	0.94157	0.991971	1.77234	1.29055	1.41884	1.00595	0.000804372	1.52584	0.240946	0.115061	0.674148	0.00246857	1.02541	0.938979	0.0148009	0.00142336	0.129901	4.73769	0.0392043	7.7514e-05	0.184191	6.29492e-05	1.53795	0.0229136	1.52329	0.0654101	0.000129348	0.0017867	0.407933	0.695877	18.2527	0.0105025	0.0130701	0.665282	0.0104463	2.43682	0.0161374	0.392736	0.726264	0.898312	5.20635
CD8729	UA	1.08539	1.63982	1.87682	1.20275	0.824166	0.985186	1.19435	1.02622	0.978004	1.06311	1.4955	1.28834	0.982996	0.00205947	1.03934	0.210548	0.118518	0.646466	3.22195e-05	0.927323	1.15145	0.0121935	0.00101289	0.0594317	7.83141	0.14299	7.73306e-05	0.146287	3.11318e-05	0.54868	0.028258	1.91524	0.0570168	0.000129715	0.00178978	0.0195704	0.678588	9.63267	0.0107596	0.00974368	0.824387	0.00699959	2.78002	0.00927421	0.228004	0.734099	1.01325	8.57059
CD8748	UA	1.30375	1.14691	1.18665	1.49618	0.882296	1.25165	1.12565	1.35256	0.992818	1.25644	1.39503	1.96509	1.1398	0.00211448	1.78265	0.26758	0.234552	0.51098	0.00236792	1.15304	1.38639	0.00632514	0.00232583	0.0930076	9.63813	0.205588	0.637726	0.0319302	0.00012269	0.107015	0.109599	0.314095	0.0900523	0.000122992	5.02671	0.0998678	1.96136	10.9521	0.00207345	0.0150941	1.26289	0.0074354	6.59697	0.0374123	0.524999	0.357483	3.05369	13.6183
CD8758	MI	1.02635	1.39226	2.1455	0.961296	1.07595	0.858152	1.29547	0.989789	0.99303	1.09822	0.35578	1.12204	0.854409	0.00125344	1.03265	0.0950007	0.00192993	0.844524	2.12757e-05	1.18954	0.931487	0.0159381	0.000985768	0.0991087	5.01879	0.106642	0.0985384	0.04154	0.00032458	0.158789	0.0252478	0.279437	0.110954	0.00012953	0.817785	0.0394061	0.775927	9.30075	0.00357739	0.0100021	0.86877	0.00616445	3.74393	0.0263809	0.338719	0.254812	4.07576	13.6182
CD8764	UA	1.56613	1.32951	1.34281	1.38248	0.815631	2.47139	1.19767	1.48186	0.998188	1.25587	1.01064	0.970099	0.992418	0.001534	2.01121	0.405526	0.237039	0.70021	3.13638e-05	1.08764	1.18526	0.01391	0.00138525	0.087341	10.7225	0.14453	0.0192855	0.0602175	7.42848e-05	0.276851	0.0279154	0.325607	0.0842162	0.000130805	0.581662	0.0823997	0.741673	15.7913	0.00391011	0.00960605	0.844915	0.00776043	3.15223	0.0203129	0.281116	0.678202	0.912638	8.3142
CD8765	MI	0.696061	0.444019	0.935153	0.872234	1.03651	1.43722	0.851348	1.16763	1.05991	0.952605	0.650144	0.714267	0.999111	0.00202688	1.19927	0.246002	0.177972	0.575282	3.48412e-05	0.826353	1.18791	0.0171451	0.000924557	0.245311	7.84339	0.0761899	2.59567	1.44523	6.54877e-05	0.612275	0.00709493	0.213517	0.0979748	0.000126877	44.3533	0.00126354	1.09867	22.1583	0.00475809	0.0105948	0.926428	0.00705284	2.74862	0.0227289	0.125544	0.779594	0.000485454	13.2451
CD8769	UA	0.305482	1.89745	0.901646	0.949656	0.981023	1.05385	0.417071	1.2322	1.00973	0.881601	2.00438	0.73833	1.62762	0.762532	0.800053	0.509039	0.215288	0.879575	1.19213	1.89668	8.62007	0.65043	0.437549	0.984542	0.285023	0.0208885	0.507011	0.224277	0.113696	0.140788	0.225441	0.211679	0.826065	0.0126909	0.733588	0.296718	2.23902	1.0492	4.10071e-05	1.16143	1.54311	1.22401	0.87861	1.43342	0.738619	0.978325	0.842516	1.25004
CD8771	UA	0.891931	1.00366	1.35714	0.87553	1.28229	0.950379	0.96661	0.741288	1.06722	0.792234	0.336297	1.01863	0.958989	0.00159068	1.66494	0.119487	0.00164724	0.672645	0.00469158	0.831572	0.838506	0.000403371	0.00234653	0.126132	2.76906	0.468281	0.278987	0.0833681	0.000148343	0.0795589	0.0545887	1.06996	0.473012	0.000137241	2.75316	0.00113005	0.631585	16.4258	0.0039072	0.0163508	0.972421	0.0090926	7.7063	0.03458	0.357712	0.0316509	3.49389	12.0117
CD878	MI	0.526871	0.604985	0.583275	0.70735	0.792054	0.887957	0.922971	0.325544	1.02567	0.507223	0.126084	0.870867	1.52027	1.23226	0.369733	0.195358	0.633645	1.16586	0.666902	0.196554	0.577338	0.504892	0.843733	0.668549	0.303021	0.00226555	0.373197	0.200002	0.820583	0.289391	0.353454	0.0646791	0.544284	0.0001699	1.09044	0.155558	0.0226982	0.753985	0.0351999	1.38634	0.0534737	1.36659	1.45184	1.29299	0.886434	0.496362	1.22477	1.0258
[truncated: 145 more rows]
[truncated: 821 more columns]

## Sheet: Table S4
Table S4 Description of plasma modules and their associations with major CAD risk factors in discovery cohort.
[truncated: 37 more rows]

[truncated: 7 more sheets: Table S5, Table S6, Table S7, Table S8, Table S9, Table S10, Table S11]
